# Supplementary material for: Differential Expression of miRNAs in Colorectal Cancer: Comparison of Paired Tumor Tissue and Adjacent Normal Mucosa Using High-Throughput Sequencing
Source: PLoS One. 2012 Apr 17;7(4):e34150. doi: 10.1371/journal.pone.0034150 (PMC3328481; doi:10.1371/journal.pone.0034150)
Supplement: Dataset S1 — miR count data for all samples in the study. Output from processed sequencing data aligned to the Homo Sapiens hg18 genome reference using the miRanalyzer tool version 0.2. (ZIP) [file pone.0034150.s006.zip]

Archive with 21 entries (20 files):
- N1.txt
- N2.txt
- N3.txt
- N4.txt
- N5.txt
- N6.txt
- N7.txt
- N8.txt
- T1.txt
- T2.txt
- T3.txt
- T4.txt
- T5.txt
- T6.txt
- T7.txt
- T8.txt
- Targets.txt
- __MACOSX/
- __MACOSX/._Targets.txt
- TargetsPaired.txt
- __MACOSX/._TargetsPaired.txt
