# Supplementary material for: Differential Expression of miRNAs in Colorectal Cancer: Comparison of Paired Tumor Tissue and Adjacent Normal Mucosa Using High-Throughput Sequencing
Source: PLoS One. 2012 Apr 17;7(4):e34150. doi: 10.1371/journal.pone.0034150 (PMC3328481; doi:10.1371/journal.pone.0034150)
Supplement: Dataset S1 — miR count data for all samples in the study. Output from processed sequencing data aligned to the Homo Sapiens hg18 genome reference using the miRanalyzer tool version 0.2. (ZIP) [file pone.0034150.s006.zip › N1.txt]

name	readCount
hsa-let-7f	1758437
hsa-miR-192	1546942
hsa-let-7a	1345197
hsa-miR-1	1072833
hsa-let-7b	745248
hsa-miR-215	250612
hsa-miR-21	248578
hsa-let-7e	231319
hsa-miR-143	215039
hsa-miR-320a	208131
hsa-miR-140-3p	161236
hsa-miR-378	137024
hsa-let-7c	123938
hsa-let-7d	107892
hsa-miR-103	66810
hsa-let-7g	66631
hsa-miR-145	46070
hsa-let-7i	44980
hsa-miR-29a	42476
hsa-miR-10a	35260
hsa-miR-423-5p	28146
hsa-miR-101	26943
hsa-miR-92a	25612
hsa-miR-30a	21810
hsa-miR-25	21423
hsa-miR-152	18165
hsa-miR-26a	17968
hsa-miR-24	17783
hsa-miR-200c	17315
hsa-miR-221	16883
hsa-miR-375	16315
hsa-miR-125a-5p	15451
hsa-miR-191	14804
hsa-miR-26b	11533
hsa-miR-27b	11526
hsa-miR-99b	11239
hsa-miR-23a	11088
hsa-miR-3168	10835
hsa-miR-125b	10444
hsa-miR-27a	10268
hsa-miR-29c	8950
hsa-miR-22	8416
hsa-miR-200b	7936
hsa-miR-23b	7516
hsa-miR-181a	7515
hsa-miR-30d	6828
hsa-miR-107	5731
hsa-miR-92b	5701
hsa-miR-186	5253
hsa-miR-185	5197
hsa-miR-194	5172
hsa-miR-146b-5p	4888
hsa-miR-148a	4826
hsa-miR-222	4755
hsa-miR-200a	4443
hsa-miR-196b	4160
hsa-miR-16	4046
hsa-miR-31	3969
hsa-miR-28-3p	3846
hsa-miR-451	3785
hsa-miR-100	3686
hsa-miR-29b	3646
hsa-miR-195	3591
hsa-miR-532-5p	3489
hsa-miR-196a	3451
hsa-miR-10b	3343
hsa-miR-363	3055
hsa-miR-320b	2973
hsa-miR-99a	2809
hsa-miR-151-3p	2799
hsa-miR-181d	2739
hsa-miR-130a	2577
hsa-miR-181b	2530
hsa-miR-28-5p	2287
hsa-miR-423-3p	2139
hsa-miR-128	2116
hsa-miR-378c	1999
hsa-miR-340	1789
hsa-miR-497	1665
hsa-miR-126	1560
hsa-miR-224	1551
hsa-miR-98	1523
hsa-miR-30e	1418
hsa-miR-432	1309
hsa-miR-127-3p	1273
hsa-miR-330-3p	1262
hsa-miR-142-5p	1252
hsa-miR-141	1201
hsa-miR-452	1143
hsa-miR-193a-5p	1036
hsa-miR-33a	1027
hsa-miR-151-5p	1016
hsa-miR-148b	1002
hsa-miR-1307	949
hsa-miR-574-3p	945
hsa-miR-486-5p	915
hsa-miR-598	828
hsa-miR-93	796
hsa-miR-744	726
hsa-miR-429	719
hsa-miR-15a	705
hsa-miR-187	658
hsa-miR-543	629
hsa-miR-106b	616
hsa-miR-320c	611
hsa-miR-342-3p	605
hsa-miR-34c-5p	585
hsa-miR-1246	562
hsa-miR-199a-5p	520
hsa-miR-495	519
hsa-miR-214	510
hsa-miR-193a-3p	480
hsa-miR-378b	429
hsa-miR-193b	424
hsa-miR-483-5p	418
hsa-miR-660	396
hsa-miR-15b	372
hsa-miR-374b	369
hsa-miR-503	360
hsa-miR-1261	359
hsa-miR-9	357
hsa-miR-139-5p	349
hsa-miR-30c	345
hsa-miR-490-3p	341
hsa-miR-504	330
hsa-miR-223	316
hsa-miR-144	314
hsa-miR-320d	295
hsa-miR-210	294
hsa-miR-365	294
hsa-miR-95	293
hsa-miR-877	291
hsa-miR-374a	259
hsa-miR-502-3p	259
hsa-miR-199b-5p	255
hsa-miR-335	253
hsa-miR-652	252
hsa-miR-203	251
hsa-miR-339-3p	233
hsa-miR-3182	229
hsa-miR-369-3p	229
hsa-miR-129-5p	227
hsa-miR-7	220
hsa-miR-629	213
hsa-miR-499-5p	211
hsa-miR-422a	210
hsa-miR-155	204
hsa-miR-361-5p	203
hsa-miR-328	203
hsa-miR-146a	202
hsa-miR-342-5p	195
hsa-miR-433	192
hsa-miR-338-3p	191
hsa-miR-130b	191
hsa-miR-382	187
hsa-miR-485-5p	184
hsa-miR-485-3p	184
hsa-miR-134	183
hsa-miR-421	178
hsa-miR-20a	164
hsa-miR-4286	161
hsa-miR-1260b	157
hsa-miR-345	157
hsa-miR-133a	152
hsa-miR-379	151
hsa-miR-17	145
hsa-miR-331-3p	143
hsa-miR-424	141
hsa-miR-132	136
hsa-miR-455-5p	133
hsa-miR-708	131
hsa-miR-574-5p	131
hsa-miR-484	130
hsa-miR-1224-5p	126
hsa-miR-411	123
hsa-miR-1255a	118
hsa-miR-1277	117
hsa-miR-425	104
hsa-miR-3615	99
hsa-miR-32	99
hsa-miR-142-3p	96
hsa-miR-625	96
hsa-miR-3928	95
hsa-miR-1301	93
hsa-miR-2110	92
hsa-miR-455-3p	91
hsa-miR-1274b	91
hsa-miR-136	88
hsa-miR-486-3p	88
hsa-miR-760	87
hsa-miR-129-3p	86
hsa-miR-584	86
hsa-miR-323-3p	84
hsa-miR-1278	82
hsa-miR-181c	82
hsa-miR-1285	81
hsa-miR-1271	81
hsa-miR-147b	77
hsa-miR-383	75
hsa-miR-324-5p	73
hsa-miR-3656	70
hsa-miR-664	70
hsa-miR-542-3p	69
hsa-miR-1827	68
hsa-miR-125a-3p	68
hsa-miR-548e	65
hsa-miR-654-3p	65
hsa-miR-548c-5p	62
hsa-miR-182	62
hsa-miR-361-3p	60
hsa-miR-582-3p	58
hsa-miR-362-5p	57
hsa-miR-3622a-5p	57
hsa-miR-941	56
hsa-miR-339-5p	56
hsa-miR-1306	54
hsa-miR-376c	53
hsa-miR-487b	52
hsa-miR-532-3p	52
hsa-miR-150	50
hsa-miR-138	49
hsa-miR-409-3p	49
hsa-miR-720	47
hsa-miR-490-5p	45
hsa-miR-197	42
hsa-miR-628-5p	41
hsa-miR-34a	41
hsa-miR-362-3p	40
hsa-miR-146b-3p	40
hsa-miR-2355-5p	39
hsa-miR-4301	39
hsa-miR-1255b	38
hsa-miR-369-5p	38
hsa-miR-183	38
hsa-miR-769-5p	36
hsa-miR-410	36
hsa-miR-1262	36
hsa-miR-887	36
hsa-miR-3605-5p	36
hsa-miR-450b-5p	35
hsa-miR-124	35
hsa-miR-576-3p	34
hsa-miR-381	34
hsa-miR-127-5p	33
hsa-miR-3154	33
hsa-miR-324-3p	32
hsa-miR-505	32
hsa-miR-30b	32
hsa-miR-19b	32
hsa-miR-548k	31
hsa-miR-140-5p	31
hsa-miR-641	31
hsa-miR-409-5p	29
hsa-miR-301a	29
hsa-miR-874	28
hsa-miR-33b	28
hsa-miR-1185	28
hsa-miR-338-5p	27
hsa-miR-23c	27
hsa-miR-139-3p	27
hsa-miR-501-3p	26
hsa-miR-2355-3p	26
hsa-miR-3614-3p	25
hsa-miR-18a	25
hsa-miR-188-5p	24
hsa-miR-3934	23
hsa-miR-1287	23
hsa-miR-1268	23
hsa-miR-376a	23
hsa-miR-326	23
hsa-miR-3138	22
hsa-miR-766	22
hsa-miR-615-5p	22
hsa-miR-494	21
hsa-miR-3690	21
hsa-miR-3131	20
hsa-miR-20b	20
hsa-miR-552	20
hsa-miR-582-5p	20
hsa-miR-676	20
hsa-miR-548a-3p	19
hsa-miR-940	19
hsa-miR-642b	19
hsa-miR-1266	19
hsa-miR-1274a	19
hsa-miR-1294	18
hsa-miR-377	18
hsa-miR-323b-3p	17
hsa-miR-3129	17
hsa-miR-671-5p	17
hsa-miR-1273c	16
hsa-miR-212	16
hsa-miR-889	16
hsa-miR-590-3p	16
hsa-miR-122	15
hsa-miR-3158	15
hsa-miR-3127	15
hsa-miR-3130-3p	15
hsa-miR-548d-5p	15
hsa-miR-296-3p	14
hsa-miR-1468	14
hsa-miR-3195	14
hsa-miR-3192	14
hsa-miR-3174	14
hsa-miR-1247	14
hsa-miR-548i	14
hsa-miR-942	13
hsa-miR-589	13
hsa-miR-106a	13
hsa-miR-1254	12
hsa-miR-329	12
hsa-miR-551b	12
hsa-miR-376b	11
hsa-miR-3679-5p	11
hsa-miR-370	11
hsa-miR-299-3p	11
hsa-miR-618	10
hsa-miR-500a	10
hsa-miR-3190	10
hsa-miR-3179	10
hsa-miR-3141	10
hsa-miR-3936	10
hsa-miR-3914	10
hsa-miR-2277-5p	10
hsa-miR-1270	10
hsa-miR-3614-5p	10
hsa-miR-885-3p	10
hsa-miR-590-5p	10
hsa-miR-1323	10
hsa-miR-3173	9
hsa-miR-450a	9
hsa-miR-548h	9
hsa-miR-509-3-5p	9
hsa-miR-3202	9
hsa-miR-135a	9
hsa-miR-331-5p	8
hsa-miR-935	8
hsa-miR-3164	8
hsa-miR-3917	8
hsa-miR-3910	8
hsa-miR-1291	8
hsa-miR-1249	8
hsa-miR-330-5p	8
hsa-miR-873	8
hsa-miR-219-1-3p	8
hsa-miR-493	7
hsa-miR-3151	7
hsa-miR-3913	7
hsa-miR-3912	7
hsa-miR-1295	7
hsa-miR-1269	7
hsa-miR-548p	7
hsa-miR-548l	7
hsa-miR-206	7
hsa-miR-665	7
hsa-miR-1197	7
hsa-miR-550a	7
hsa-miR-3196	6
hsa-miR-3617	6
hsa-miR-96	6
hsa-miR-769-3p	6
hsa-miR-1284	6
hsa-miR-548u	6
hsa-miR-337-5p	6
hsa-miR-511	6
hsa-miR-671-3p	6
hsa-miR-3150b	6
hsa-miR-323-5p	6
hsa-miR-1180	6
hsa-miR-615-3p	6
hsa-miR-3677	5
hsa-miR-153	5
hsa-miR-137	5
hsa-miR-3916	5
hsa-miR-765	5
hsa-miR-1292	5
hsa-miR-487a	5
hsa-miR-1258	5
hsa-miR-548n	5
hsa-miR-548j	5
hsa-miR-217	5
hsa-miR-135b	5
hsa-miR-509-3p	5
hsa-miR-655	5
hsa-miR-1179	5
hsa-miR-219-5p	5
hsa-miR-190	5
hsa-miR-184	5
hsa-miR-296-5p	4
hsa-miR-3183	4
hsa-miR-3163	4
hsa-miR-3160	4
hsa-miR-3117	4
hsa-miR-1299	4
hsa-miR-548w	4
hsa-miR-548v	4
hsa-miR-548t	4
hsa-miR-548o	4
hsa-miR-548f	4
hsa-miR-218	4
hsa-miR-216b	4
hsa-miR-576-5p	4
hsa-miR-654-5p	4
hsa-miR-3613-5p	4
hsa-miR-509-5p	4
hsa-miR-675	4
hsa-miR-551a	4
hsa-miR-3676	3
hsa-miR-944	3
hsa-miR-3144-5p	3
hsa-miR-512-3p	3
hsa-miR-483-3p	3
hsa-miR-3175	3
hsa-miR-542-5p	3
hsa-miR-3165	3
hsa-miR-3161	3
hsa-miR-3143	3
hsa-miR-3140	3
hsa-miR-3124	3
hsa-miR-3909	3
hsa-miR-508-3p	3
hsa-miR-516b	3
hsa-miR-548z	3
hsa-miR-1248	3
hsa-miR-1537	3
hsa-miR-216a	3
hsa-miR-299-5p	3
hsa-miR-656	3
hsa-miR-651	3
hsa-miR-18b	3
hsa-miR-3655	2
hsa-miR-154	2
hsa-miR-1914	2
hsa-miR-149	2
hsa-miR-4284	2
hsa-miR-3199	2
hsa-miR-501-5p	2
hsa-miR-450b-3p	2
hsa-miR-105	2
hsa-miR-454	2
hsa-miR-3152	2
hsa-miR-3941	2
hsa-miR-3940	2
hsa-miR-3146	2
hsa-miR-3145	2
hsa-miR-3132	2
hsa-miR-3925	2
hsa-miR-3120	2
hsa-miR-491-5p	2
hsa-miR-517a	2
hsa-miR-1275	2
hsa-miR-3065-3p	2
hsa-miR-1265	2
hsa-miR-1260	2
hsa-miR-3200-5p	2
hsa-miR-548aa	2
hsa-miR-580	2
hsa-miR-577	2
hsa-miR-204	2
hsa-miR-545	2
hsa-miR-3605-3p	2
hsa-miR-876-3p	2
hsa-miR-1976	2
hsa-miR-602	1
hsa-miR-190b	1
hsa-miR-3649	1
hsa-miR-937	1
hsa-miR-1908	1
hsa-miR-492	1
hsa-miR-3198	1
hsa-miR-3193	1
hsa-miR-3191	1
hsa-miR-628-3p	1
hsa-miR-489	1
hsa-miR-3611	1
hsa-miR-3610	1
hsa-miR-3177	1
hsa-miR-3176	1
hsa-miR-3606	1
hsa-miR-3167	1
hsa-miR-3162	1
hsa-miR-3159	1
hsa-miR-3155	1
hsa-miR-3942	1
hsa-miR-3149	1
hsa-miR-3139	1
hsa-miR-3134	1
hsa-miR-3133	1
hsa-miR-3923	1
hsa-miR-3128	1
hsa-miR-3125	1
hsa-miR-3915	1
hsa-miR-3911	1
hsa-miR-3116	1
hsa-miR-1290	1
hsa-miR-3065-5p	1
hsa-miR-1282	1
hsa-miR-3647-3p	1
hsa-miR-1273	1
hsa-miR-1250	1
hsa-miR-548x	1
hsa-miR-1245	1
hsa-miR-1244	1
hsa-miR-1243	1
hsa-miR-3200-3p	1
hsa-miR-1234	1
hsa-miR-1227	1
hsa-miR-371-5p	1
hsa-miR-585	1
hsa-miR-548b-3p	1
hsa-miR-4306	1
hsa-miR-320e	1
hsa-miR-510	1
hsa-miR-133b	1
hsa-miR-449a	1
hsa-miR-188-3p	1
hsa-miR-1304	1
hsa-miR-1303	1
hsa-miR-1302	1
hsa-miR-301b	1
hsa-miR-514b-5p	1
hsa-miR-3613-3p	1
hsa-miR-668	1
hsa-miR-658	1
hsa-miR-653	1
hsa-miR-1181	1
hsa-miR-19a	1
hsa-miR-1972	1
hsa-miR-636	1
hsa-miR-3691	1
hsa-miR-627	1
