# Supplementary material for: Differential Expression of miRNAs in Colorectal Cancer: Comparison of Paired Tumor Tissue and Adjacent Normal Mucosa Using High-Throughput Sequencing
Source: PLoS One. 2012 Apr 17;7(4):e34150. doi: 10.1371/journal.pone.0034150 (PMC3328481; doi:10.1371/journal.pone.0034150)
Supplement: Dataset S1 — miR count data for all samples in the study. Output from processed sequencing data aligned to the Homo Sapiens hg18 genome reference using the miRanalyzer tool version 0.2. (ZIP) [file pone.0034150.s006.zip › N2.txt]

name	readCount
hsa-let-7f	1885911
hsa-let-7a	1525394
hsa-miR-1	1494841
hsa-let-7b	659096
hsa-miR-21	403748
hsa-let-7c	317715
hsa-let-7e	245890
hsa-miR-143	239916
hsa-let-7d	213703
hsa-miR-378	170060
hsa-miR-320a	164200
hsa-miR-140-3p	133811
hsa-miR-221	126181
hsa-miR-103	94481
hsa-miR-23a	57915
hsa-miR-145	57345
hsa-let-7g	56046
hsa-miR-10a	52003
hsa-let-7i	51746
hsa-miR-29a	46398
hsa-miR-152	36081
hsa-miR-451	35691
hsa-miR-101	32824
hsa-miR-26b	32562
hsa-miR-25	30027
hsa-miR-92a	27416
hsa-miR-26a	24460
hsa-miR-125b	23049
hsa-miR-192	22509
hsa-miR-125a-5p	21802
hsa-miR-24	20333
hsa-miR-23b	20115
hsa-miR-99b	19705
hsa-miR-29c	17057
hsa-miR-27b	16980
hsa-miR-222	16476
hsa-miR-92b	15797
hsa-miR-423-5p	13843
hsa-miR-99a	13428
hsa-miR-191	12005
hsa-miR-27a	11286
hsa-miR-22	10361
hsa-miR-100	9081
hsa-miR-186	8854
hsa-miR-30a	8491
hsa-miR-16	8260
hsa-miR-363	7570
hsa-miR-3168	6953
hsa-miR-497	6259
hsa-miR-195	6206
hsa-miR-30d	5866
hsa-miR-128	5508
hsa-miR-486-5p	5443
hsa-miR-107	5438
hsa-miR-196b	5420
hsa-miR-28-3p	5285
hsa-miR-29b	5231
hsa-miR-181a	5061
hsa-miR-181d	5054
hsa-miR-185	4988
hsa-miR-340	4203
hsa-miR-130a	3890
hsa-miR-532-5p	3632
hsa-miR-495	3396
hsa-miR-28-5p	3091
hsa-miR-378c	3090
hsa-miR-151-3p	2991
hsa-miR-127-3p	2817
hsa-miR-148a	2773
hsa-miR-181b	2682
hsa-miR-320b	2466
hsa-miR-369-3p	2452
hsa-miR-15a	2386
hsa-miR-98	2357
hsa-miR-432	2147
hsa-miR-423-3p	2030
hsa-miR-365	2008
hsa-miR-598	1927
hsa-miR-151-5p	1881
hsa-miR-15b	1605
hsa-miR-144	1573
hsa-miR-543	1560
hsa-miR-148b	1486
hsa-miR-199a-5p	1449
hsa-miR-10b	1390
hsa-miR-126	1291
hsa-miR-193a-5p	1277
hsa-miR-30e	1152
hsa-miR-499-5p	1072
hsa-miR-93	1035
hsa-miR-330-3p	1024
hsa-miR-1307	1011
hsa-miR-199b-5p	994
hsa-miR-374b	990
hsa-miR-139-5p	977
hsa-miR-224	943
hsa-miR-193b	917
hsa-miR-342-3p	866
hsa-miR-142-5p	861
hsa-miR-744	831
hsa-miR-146b-5p	830
hsa-miR-106b	789
hsa-miR-1246	788
hsa-miR-574-3p	775
hsa-miR-9	764
hsa-miR-34c-5p	753
hsa-miR-215	747
hsa-miR-320c	729
hsa-miR-1277	714
hsa-miR-660	706
hsa-miR-214	651
hsa-miR-452	607
hsa-miR-33a	588
hsa-miR-490-3p	567
hsa-miR-483-5p	566
hsa-miR-433	557
hsa-miR-193a-3p	542
hsa-miR-378b	537
hsa-miR-320d	537
hsa-miR-324-5p	517
hsa-miR-223	504
hsa-miR-187	471
hsa-miR-374a	468
hsa-miR-133a	459
hsa-miR-503	451
hsa-miR-338-3p	447
hsa-miR-504	363
hsa-miR-422a	347
hsa-miR-328	345
hsa-miR-548c-5p	340
hsa-miR-1261	338
hsa-miR-502-3p	311
hsa-miR-206	309
hsa-miR-181c	306
hsa-miR-375	272
hsa-miR-200c	271
hsa-miR-486-3p	271
hsa-miR-424	270
hsa-miR-30c	263
hsa-miR-485-3p	261
hsa-miR-484	260
hsa-miR-421	254
hsa-miR-485-5p	254
hsa-miR-382	251
hsa-miR-1274b	242
hsa-miR-1260b	240
hsa-miR-361-5p	232
hsa-miR-20a	227
hsa-miR-331-3p	223
hsa-miR-17	213
hsa-miR-505	211
hsa-miR-4286	199
hsa-miR-339-3p	198
hsa-miR-335	194
hsa-miR-652	193
hsa-miR-487b	190
hsa-miR-196a	190
hsa-miR-411	182
hsa-miR-200b	181
hsa-miR-877	175
hsa-miR-664	173
hsa-miR-3182	172
hsa-miR-95	172
hsa-miR-323-3p	172
hsa-miR-455-5p	166
hsa-miR-708	164
hsa-miR-134	162
hsa-miR-379	160
hsa-miR-629	160
hsa-miR-129-5p	157
hsa-miR-760	155
hsa-miR-130b	141
hsa-miR-3622a-5p	141
hsa-miR-425	140
hsa-miR-210	137
hsa-miR-182	126
hsa-miR-654-3p	122
hsa-miR-200a	121
hsa-miR-1271	120
hsa-miR-369-5p	120
hsa-miR-455-3p	118
hsa-miR-376c	116
hsa-miR-383	116
hsa-miR-34a	110
hsa-miR-155	109
hsa-miR-136	108
hsa-miR-409-3p	108
hsa-miR-345	107
hsa-miR-887	101
hsa-miR-582-5p	100
hsa-miR-381	100
hsa-miR-551b	100
hsa-miR-23c	98
hsa-miR-941	97
hsa-miR-1301	96
hsa-miR-532-3p	93
hsa-miR-127-5p	90
hsa-miR-146a	90
hsa-miR-1285	89
hsa-miR-4301	89
hsa-miR-582-3p	88
hsa-miR-125a-3p	87
hsa-miR-1278	85
hsa-miR-20b	85
hsa-miR-766	84
hsa-miR-339-5p	84
hsa-miR-3928	83
hsa-miR-377	83
hsa-miR-940	82
hsa-miR-132	82
hsa-miR-490-5p	82
hsa-miR-183	82
hsa-miR-548d-5p	81
hsa-miR-628-5p	80
hsa-miR-31	77
hsa-miR-574-5p	76
hsa-miR-1255b	75
hsa-miR-1255a	74
hsa-miR-1287	72
hsa-miR-324-3p	71
hsa-miR-2110	70
hsa-miR-129-3p	69
hsa-miR-342-5p	66
hsa-miR-361-3p	65
hsa-miR-584	65
hsa-miR-197	65
hsa-miR-1306	64
hsa-miR-548e	63
hsa-miR-409-5p	59
hsa-miR-1185	58
hsa-miR-2355-5p	57
hsa-miR-376a	56
hsa-miR-3615	54
hsa-miR-218	54
hsa-miR-676	54
hsa-miR-548k	53
hsa-miR-362-5p	53
hsa-miR-590-3p	53
hsa-miR-542-3p	51
hsa-miR-142-3p	50
hsa-miR-655	49
hsa-miR-376b	48
hsa-miR-1827	48
hsa-miR-30b	47
hsa-miR-641	47
hsa-miR-7	46
hsa-miR-32	46
hsa-miR-874	46
hsa-miR-194	45
hsa-miR-494	44
hsa-miR-487a	44
hsa-miR-1262	44
hsa-miR-450b-5p	43
hsa-miR-410	43
hsa-miR-203	42
hsa-miR-1323	42
hsa-miR-188-5p	39
hsa-miR-299-3p	39
hsa-miR-106a	38
hsa-miR-656	38
hsa-miR-720	36
hsa-miR-296-5p	35
hsa-miR-33b	35
hsa-miR-138	34
hsa-miR-1284	34
hsa-miR-548l	34
hsa-miR-329	34
hsa-miR-19b	34
hsa-miR-338-5p	33
hsa-miR-3605-5p	33
hsa-miR-501-3p	32
hsa-miR-769-5p	32
hsa-miR-18a	32
hsa-miR-1294	29
hsa-miR-576-3p	29
hsa-miR-139-3p	28
hsa-miR-96	27
hsa-miR-1299	27
hsa-miR-3129	26
hsa-miR-2355-3p	26
hsa-miR-362-3p	26
hsa-miR-548h	25
hsa-miR-124	24
hsa-miR-3158	24
hsa-miR-1274a	24
hsa-miR-301a	24
hsa-miR-665	24
hsa-miR-3614-3p	23
hsa-miR-326	23
hsa-miR-1273c	22
hsa-miR-140-5p	22
hsa-miR-873	21
hsa-miR-370	21
hsa-miR-150	20
hsa-miR-135a	20
hsa-miR-3936	19
hsa-miR-3613-5p	19
hsa-miR-3656	18
hsa-miR-454	18
hsa-miR-576-5p	18
hsa-miR-337-3p	18
hsa-miR-3190	17
hsa-miR-3606	17
hsa-miR-3912	17
hsa-miR-1270	17
hsa-miR-548z	17
hsa-miR-204	17
hsa-miR-1468	16
hsa-miR-3117	16
hsa-miR-3130-3p	16
hsa-miR-323b-3p	15
hsa-miR-3164	15
hsa-miR-3138	15
hsa-miR-769-3p	15
hsa-miR-3910	15
hsa-miR-450a	15
hsa-miR-1245	15
hsa-miR-548aa	15
hsa-miR-589	15
hsa-miR-889	15
hsa-miR-154	14
hsa-miR-3154	14
hsa-miR-1247	14
hsa-miR-320e	14
hsa-miR-3690	14
hsa-miR-3687	14
hsa-miR-1224-5p	13
hsa-miR-942	13
hsa-miR-1268	13
hsa-miR-548n	13
hsa-miR-212	13
hsa-miR-548b-5p	13
hsa-miR-1197	13
hsa-miR-1180	13
hsa-miR-625	13
hsa-miR-141	12
hsa-miR-3127	12
hsa-miR-539	12
hsa-miR-885-3p	12
hsa-miR-671-5p	12
hsa-miR-590-5p	12
hsa-miR-548a-3p	11
hsa-miR-944	11
hsa-miR-3914	11
hsa-miR-491-5p	11
hsa-miR-2277-5p	11
hsa-miR-1254	11
hsa-miR-3192	10
hsa-miR-3179	10
hsa-miR-429	10
hsa-miR-548w	10
hsa-miR-1179	10
hsa-miR-122	9
hsa-miR-516b	9
hsa-miR-548j	9
hsa-miR-675	9
hsa-miR-3173	8
hsa-miR-3934	8
hsa-miR-3124	8
hsa-miR-1258	8
hsa-miR-1249	8
hsa-miR-548i	8
hsa-miR-371-5p	8
hsa-miR-671-3p	8
hsa-miR-331-5p	7
hsa-miR-483-3p	7
hsa-miR-765	7
hsa-miR-3200-5p	7
hsa-miR-548o	7
hsa-miR-18b	7
hsa-miR-147b	6
hsa-miR-296-3p	6
hsa-miR-935	6
hsa-miR-1908	6
hsa-miR-3174	6
hsa-miR-3145	6
hsa-miR-3141	6
hsa-miR-548u	6
hsa-miR-548p	6
hsa-miR-217	6
hsa-miR-337-5p	6
hsa-miR-548b-3p	6
hsa-miR-511	6
hsa-miR-3605-3p	6
hsa-miR-219-1-3p	6
hsa-miR-299-5p	6
hsa-miR-323-5p	6
hsa-miR-146b-3p	6
hsa-miR-1972	6
hsa-miR-190	6
hsa-miR-500a	5
hsa-miR-137	5
hsa-miR-3199	5
hsa-miR-3195	5
hsa-miR-3163	5
hsa-miR-3120	5
hsa-miR-3913	5
hsa-miR-1292	5
hsa-miR-3200-3p	5
hsa-miR-3677	4
hsa-miR-34c-3p	4
hsa-miR-3622a-3p	4
hsa-miR-496	4
hsa-miR-3183	4
hsa-miR-3151	4
hsa-miR-3942	4
hsa-miR-3149	4
hsa-miR-3917	4
hsa-miR-3116	4
hsa-miR-3909	4
hsa-miR-3065-3p	4
hsa-miR-1256	4
hsa-miR-548x	4
hsa-miR-330-5p	4
hsa-miR-3614-5p	4
hsa-miR-585	4
hsa-miR-570	4
hsa-miR-3202	4
hsa-miR-654-5p	4
hsa-miR-3613-3p	4
hsa-miR-551a	4
hsa-miR-184	4
hsa-miR-153	3
hsa-miR-190b	3
hsa-miR-149	3
hsa-miR-3196	3
hsa-miR-3617	3
hsa-miR-3165	3
hsa-miR-3143	3
hsa-miR-3140	3
hsa-miR-3134	3
hsa-miR-1296	3
hsa-miR-1291	3
hsa-miR-1266	3
hsa-miR-1265	3
hsa-miR-1273d	3
hsa-miR-548s	3
hsa-miR-548q	3
hsa-miR-1243	3
hsa-miR-205	3
hsa-miR-3679-5p	3
hsa-miR-545	3
hsa-miR-34b	3
hsa-miR-1303	3
hsa-miR-550a	3
hsa-miR-3676	2
hsa-miR-3653	2
hsa-miR-3144-5p	2
hsa-miR-3144-3p	2
hsa-miR-3181	2
hsa-miR-3610	2
hsa-miR-3180-5p	2
hsa-miR-3176	2
hsa-miR-3170	2
hsa-miR-3152	2
hsa-miR-3940	2
hsa-miR-3136	2
hsa-miR-3923	2
hsa-miR-3118	2
hsa-miR-3065-5p	2
hsa-miR-491-3p	2
hsa-miR-1276	2
hsa-miR-1275	2
hsa-miR-1273	2
hsa-miR-1260	2
hsa-miR-1250	2
hsa-miR-1248	2
hsa-miR-1227	2
hsa-miR-1226	2
hsa-miR-544b	2
hsa-miR-1537	2
hsa-miR-202	2
hsa-miR-216a	2
hsa-miR-3126-5p	2
hsa-miR-552	2
hsa-miR-4306	2
hsa-miR-380	2
hsa-miR-133b	2
hsa-miR-372	2
hsa-miR-876-5p	2
hsa-miR-618	1
hsa-miR-617	1
hsa-miR-3652	1
hsa-miR-3651	1
hsa-miR-4298	1
hsa-miR-1914	1
hsa-miR-1909	1
hsa-miR-4284	1
hsa-miR-493	1
hsa-miR-3198	1
hsa-miR-3193	1
hsa-miR-642b	1
hsa-miR-642a	1
hsa-miR-489	1
hsa-miR-512-3p	1
hsa-miR-501-5p	1
hsa-miR-3611	1
hsa-miR-3175	1
hsa-miR-542-5p	1
hsa-miR-105	1
hsa-miR-3166	1
hsa-miR-3155	1
hsa-miR-3153	1
hsa-miR-3146	1
hsa-miR-3139	1
hsa-miR-3121	1
hsa-miR-3916	1
hsa-miR-3915	1
hsa-miR-3911	1
hsa-miR-508-5p	1
hsa-miR-3907	1
hsa-miR-518b	1
hsa-miR-1297	1
hsa-miR-1290	1
hsa-miR-758	1
hsa-miR-1289	1
hsa-miR-1283	1
hsa-miR-1280	1
hsa-miR-3130-5p	1
hsa-miR-1269	1
hsa-miR-1253	1
hsa-miR-513b	1
hsa-miR-548y	1
hsa-miR-548v	1
hsa-miR-548t	1
hsa-miR-1244	1
hsa-miR-548f	1
hsa-miR-1237	1
hsa-miR-577	1
hsa-miR-216b	1
hsa-miR-890	1
hsa-miR-524-5p	1
hsa-miR-2116	1
hsa-miR-526b	1
hsa-miR-3074	1
hsa-miR-449b	1
hsa-miR-3150b	1
hsa-miR-346	1
hsa-miR-663	1
hsa-miR-1193	1
hsa-miR-2278	1
hsa-miR-2276	1
hsa-miR-651	1
hsa-miR-550b	1
hsa-miR-615-5p	1
hsa-miR-219-5p	1
hsa-miR-3691	1
hsa-miR-615-3p	1
hsa-miR-627	1
hsa-miR-3680	1
