# Supplementary material for: Differential Expression of miRNAs in Colorectal Cancer: Comparison of Paired Tumor Tissue and Adjacent Normal Mucosa Using High-Throughput Sequencing
Source: PLoS One. 2012 Apr 17;7(4):e34150. doi: 10.1371/journal.pone.0034150 (PMC3328481; doi:10.1371/journal.pone.0034150)
Supplement: Dataset S1 — miR count data for all samples in the study. Output from processed sequencing data aligned to the Homo Sapiens hg18 genome reference using the miRanalyzer tool version 0.2. (ZIP) [file pone.0034150.s006.zip › N3.txt]

name	readCount
hsa-miR-192	2075728
hsa-let-7f	2061878
hsa-let-7a	1494028
hsa-let-7b	1009478
hsa-miR-21	384435
hsa-miR-1	136060
hsa-let-7d	124251
hsa-miR-140-3p	121370
hsa-miR-103	101770
hsa-miR-200c	96519
hsa-miR-10a	94978
hsa-miR-378	86285
hsa-let-7c	81691
hsa-miR-320a	80095
hsa-let-7e	79172
hsa-let-7g	75481
hsa-miR-191	64997
hsa-miR-29a	58522
hsa-miR-200b	42670
hsa-miR-26a	41149
hsa-miR-375	39519
hsa-miR-221	37866
hsa-miR-26b	31442
hsa-let-7i	28886
hsa-miR-23a	28349
hsa-miR-215	27365
hsa-miR-143	26731
hsa-miR-92a	24840
hsa-miR-24	24792
hsa-miR-25	20598
hsa-miR-200a	19182
hsa-miR-196b	18494
hsa-miR-148a	17309
hsa-miR-16	16074
hsa-miR-101	13251
hsa-miR-423-5p	13216
hsa-miR-194	12264
hsa-miR-30d	11488
hsa-miR-23b	11098
hsa-miR-107	9888
hsa-miR-29c	9702
hsa-miR-145	9558
hsa-miR-195	9189
hsa-miR-181a	8983
hsa-miR-196a	8595
hsa-miR-146b-5p	7799
hsa-miR-30a	7568
hsa-miR-185	7472
hsa-miR-181b	6993
hsa-miR-152	6790
hsa-miR-125a-5p	5959
hsa-miR-186	5905
hsa-miR-128	5572
hsa-miR-222	5443
hsa-miR-3168	5390
hsa-miR-27b	5160
hsa-miR-92b	4624
hsa-miR-22	4614
hsa-miR-532-5p	4557
hsa-miR-99b	3821
hsa-miR-142-5p	3716
hsa-miR-429	3567
hsa-miR-27a	3544
hsa-miR-125b	3294
hsa-miR-340	3176
hsa-miR-29b	3074
hsa-miR-10b	3061
hsa-miR-497	2974
hsa-miR-151-3p	2967
hsa-miR-15a	2861
hsa-miR-495	2783
hsa-miR-155	2579
hsa-miR-1246	2493
hsa-miR-93	2420
hsa-miR-452	2376
hsa-miR-28-3p	2223
hsa-miR-30e	2079
hsa-miR-330-3p	1967
hsa-miR-342-3p	1884
hsa-miR-15b	1874
hsa-miR-130a	1854
hsa-miR-432	1844
hsa-miR-106b	1780
hsa-miR-181d	1746
hsa-miR-127-3p	1701
hsa-miR-100	1659
hsa-miR-320b	1536
hsa-miR-223	1521
hsa-miR-203	1507
hsa-miR-146a	1413
hsa-miR-141	1412
hsa-miR-98	1352
hsa-miR-369-3p	1262
hsa-miR-28-5p	1243
hsa-miR-365	1243
hsa-miR-99a	1101
hsa-miR-224	1075
hsa-miR-374b	1067
hsa-miR-3182	1016
hsa-miR-423-3p	932
hsa-miR-424	848
hsa-miR-1307	816
hsa-miR-660	768
hsa-miR-744	750
hsa-miR-148b	743
hsa-miR-151-5p	734
hsa-miR-451	684
hsa-miR-17	673
hsa-miR-130b	621
hsa-miR-425	588
hsa-miR-598	559
hsa-miR-335	556
hsa-miR-543	555
hsa-miR-574-3p	514
hsa-miR-126	480
hsa-miR-139-5p	480
hsa-miR-33a	478
hsa-miR-20a	470
hsa-miR-363	469
hsa-miR-378c	439
hsa-miR-503	433
hsa-miR-31	424
hsa-miR-214	424
hsa-miR-199a-5p	402
hsa-miR-320c	391
hsa-miR-30c	362
hsa-miR-1277	334
hsa-miR-374a	322
hsa-miR-210	316
hsa-miR-7	311
hsa-miR-499-5p	311
hsa-miR-664	294
hsa-miR-502-3p	290
hsa-miR-378b	265
hsa-miR-339-3p	261
hsa-miR-95	259
hsa-miR-487b	255
hsa-miR-548c-5p	252
hsa-miR-342-5p	245
hsa-miR-193a-5p	241
hsa-miR-134	240
hsa-miR-421	240
hsa-miR-485-5p	233
hsa-miR-1255a	231
hsa-miR-652	227
hsa-miR-574-5p	224
hsa-miR-9	216
hsa-miR-2110	212
hsa-miR-361-5p	210
hsa-miR-382	210
hsa-miR-199b-5p	202
hsa-miR-4286	199
hsa-miR-3614-3p	197
hsa-miR-193b	193
hsa-miR-320d	187
hsa-miR-34c-5p	183
hsa-miR-455-3p	181
hsa-miR-411	181
hsa-miR-379	181
hsa-miR-1299	180
hsa-miR-1285	178
hsa-miR-376c	175
hsa-miR-132	168
hsa-miR-345	158
hsa-miR-433	155
hsa-miR-486-5p	154
hsa-miR-532-3p	152
hsa-miR-34a	142
hsa-miR-369-5p	141
hsa-miR-150	140
hsa-miR-1827	134
hsa-miR-422a	132
hsa-miR-338-3p	131
hsa-miR-142-3p	127
hsa-miR-642b	126
hsa-miR-331-3p	125
hsa-miR-708	124
hsa-miR-629	124
hsa-miR-628-5p	121
hsa-miR-138	121
hsa-miR-129-3p	121
hsa-miR-1278	113
hsa-miR-339-5p	113
hsa-miR-362-3p	111
hsa-miR-147b	110
hsa-miR-1260b	108
hsa-miR-485-3p	108
hsa-miR-181c	106
hsa-miR-625	105
hsa-miR-182	104
hsa-miR-193a-3p	103
hsa-miR-484	98
hsa-miR-32	97
hsa-miR-3131	95
hsa-miR-877	92
hsa-miR-19b	92
hsa-miR-1261	89
hsa-miR-362-5p	88
hsa-miR-1224-5p	87
hsa-miR-324-3p	87
hsa-miR-483-5p	85
hsa-miR-455-5p	83
hsa-miR-655	83
hsa-miR-183	77
hsa-miR-23c	75
hsa-miR-30b	74
hsa-miR-548d-5p	70
hsa-miR-136	68
hsa-miR-1301	68
hsa-miR-494	67
hsa-miR-584	66
hsa-miR-1266	65
hsa-miR-324-5p	65
hsa-miR-377	65
hsa-miR-889	63
hsa-miR-548i	62
hsa-miR-328	62
hsa-miR-654-3p	60
hsa-miR-548e	59
hsa-miR-940	58
hsa-miR-548k	55
hsa-miR-504	54
hsa-miR-197	54
hsa-miR-323-3p	51
hsa-miR-410	49
hsa-miR-676	49
hsa-miR-96	48
hsa-miR-3928	48
hsa-miR-505	47
hsa-miR-576-3p	46
hsa-miR-409-3p	43
hsa-miR-941	42
hsa-miR-129-5p	42
hsa-miR-1269	42
hsa-miR-3690	42
hsa-miR-361-3p	41
hsa-miR-1255b	41
hsa-miR-376a	40
hsa-miR-671-5p	40
hsa-miR-144	38
hsa-miR-548a-3p	37
hsa-miR-3934	37
hsa-miR-3127	37
hsa-miR-576-5p	36
hsa-miR-188-5p	36
hsa-miR-486-3p	36
hsa-miR-942	35
hsa-miR-590-3p	35
hsa-miR-212	34
hsa-miR-582-5p	34
hsa-miR-542-3p	31
hsa-miR-140-5p	31
hsa-miR-3605-5p	31
hsa-miR-133a	31
hsa-miR-18a	31
hsa-miR-296-3p	30
hsa-miR-450b-5p	30
hsa-miR-887	30
hsa-miR-127-5p	29
hsa-miR-3615	29
hsa-miR-3138	29
hsa-miR-1294	29
hsa-miR-874	29
hsa-miR-720	28
hsa-miR-548w	28
hsa-miR-125a-3p	28
hsa-miR-1274b	27
hsa-miR-3179	26
hsa-miR-1247	26
hsa-miR-2355-5p	26
hsa-miR-450a	25
hsa-miR-641	25
hsa-miR-501-3p	24
hsa-miR-376b	24
hsa-miR-548l	24
hsa-miR-548j	24
hsa-miR-1185	24
hsa-miR-338-5p	23
hsa-miR-454	23
hsa-miR-329	22
hsa-miR-154	21
hsa-miR-487a	21
hsa-miR-1271	21
hsa-miR-1262	21
hsa-miR-1306	21
hsa-miR-3613-5p	21
hsa-miR-146b-3p	21
hsa-miR-548n	20
hsa-miR-184	20
hsa-miR-3173	19
hsa-miR-1291	19
hsa-miR-3652	18
hsa-miR-323b-3p	18
hsa-miR-4301	18
hsa-miR-3154	17
hsa-miR-766	17
hsa-miR-1268	17
hsa-miR-381	17
hsa-miR-656	17
hsa-miR-1284	16
hsa-miR-539	16
hsa-miR-582-3p	16
hsa-miR-219-1-3p	16
hsa-miR-299-5p	16
hsa-miR-944	15
hsa-miR-4284	15
hsa-miR-3145	15
hsa-miR-1287	15
hsa-miR-548h	15
hsa-miR-544b	15
hsa-miR-217	15
hsa-miR-124	14
hsa-miR-1265	14
hsa-miR-3614-5p	14
hsa-miR-370	14
hsa-miR-3190	13
hsa-miR-769-5p	13
hsa-miR-1273c	13
hsa-miR-548t	13
hsa-miR-3202	13
hsa-miR-590-5p	13
hsa-miR-409-5p	13
hsa-miR-556-3p	13
hsa-miR-760	12
hsa-miR-1292	12
hsa-miR-935	11
hsa-miR-3152	11
hsa-miR-3133	11
hsa-miR-589	11
hsa-miR-299-3p	11
hsa-miR-3613-3p	11
hsa-miR-500a	10
hsa-miR-3192	10
hsa-miR-3183	10
hsa-miR-3158	10
hsa-miR-3140	10
hsa-miR-3129	10
hsa-miR-3912	10
hsa-miR-548v	10
hsa-miR-218	10
hsa-miR-204	10
hsa-miR-552	10
hsa-miR-135b	10
hsa-miR-551b	10
hsa-miR-3174	9
hsa-miR-3917	9
hsa-miR-1290	9
hsa-miR-509-3-5p	9
hsa-miR-337-3p	9
hsa-miR-139-3p	9
hsa-miR-651	9
hsa-miR-296-5p	8
hsa-miR-1468	8
hsa-miR-3916	8
hsa-miR-765	8
hsa-miR-1258	8
hsa-miR-1254	8
hsa-miR-548z	8
hsa-miR-3130-3p	8
hsa-miR-301a	8
hsa-miR-1197	8
hsa-miR-190	8
hsa-miR-3622a-5p	8
hsa-miR-618	7
hsa-miR-4298	7
hsa-miR-3159	7
hsa-miR-3141	7
hsa-miR-769-3p	7
hsa-miR-1260	7
hsa-miR-3200-5p	7
hsa-miR-1273d	7
hsa-miR-1249	7
hsa-miR-511	7
hsa-miR-885-3p	7
hsa-miR-33b	7
hsa-miR-326	7
hsa-miR-137	6
hsa-miR-496	6
hsa-miR-3163	6
hsa-miR-3143	6
hsa-miR-491-5p	6
hsa-miR-2277-5p	6
hsa-miR-1270	6
hsa-miR-548x	6
hsa-miR-20b	6
hsa-miR-337-5p	6
hsa-miR-135a	6
hsa-miR-383	6
hsa-miR-1323	6
hsa-miR-301b	6
hsa-miR-509-5p	6
hsa-miR-550a	6
hsa-miR-19a	6
hsa-miR-219-5p	6
hsa-miR-153	5
hsa-miR-190b	5
hsa-miR-3936	5
hsa-miR-3124	5
hsa-miR-3116	5
hsa-miR-508-3p	5
hsa-miR-3065-3p	5
hsa-miR-1248	5
hsa-miR-592	5
hsa-miR-2355-3p	5
hsa-miR-3679-5p	5
hsa-miR-509-3p	5
hsa-miR-3656	4
hsa-miR-501-5p	4
hsa-miR-3606	4
hsa-miR-3164	4
hsa-miR-3160	4
hsa-miR-3117	4
hsa-miR-1276	4
hsa-miR-548p	4
hsa-miR-548aa	4
hsa-miR-570	4
hsa-miR-548b-5p	4
hsa-miR-873	4
hsa-miR-3150b	4
hsa-miR-323-5p	4
hsa-miR-665	4
hsa-miR-1973	4
hsa-miR-3687	4
hsa-miR-122	3
hsa-miR-3121	3
hsa-miR-3120	3
hsa-miR-1295	3
hsa-miR-1275	3
hsa-miR-1273	3
hsa-miR-577	3
hsa-miR-206	3
hsa-miR-216b	3
hsa-miR-320e	3
hsa-miR-2116	3
hsa-miR-380	3
hsa-miR-654-5p	3
hsa-miR-1180	3
hsa-miR-3676	2
hsa-miR-3674	2
hsa-miR-3654	2
hsa-miR-3653	2
hsa-miR-493	2
hsa-miR-4271	2
hsa-miR-483-3p	2
hsa-miR-208b	2
hsa-miR-3177	2
hsa-miR-3175	2
hsa-miR-3170	2
hsa-miR-542-5p	2
hsa-miR-3165	2
hsa-miR-3162	2
hsa-miR-3941	2
hsa-miR-3146	2
hsa-miR-3135	2
hsa-miR-3134	2
hsa-miR-3925	2
hsa-miR-3122	2
hsa-miR-3914	2
hsa-miR-3913	2
hsa-miR-3909	2
hsa-miR-1296	2
hsa-miR-491-3p	2
hsa-miR-3130-5p	2
hsa-miR-1274a	2
hsa-miR-1250	2
hsa-miR-548u	2
hsa-miR-548o	2
hsa-miR-1244	2
hsa-miR-548f	2
hsa-miR-1227	2
hsa-miR-3126-5p	2
hsa-miR-106a	2
hsa-miR-4326	2
hsa-miR-548b-3p	2
hsa-miR-3616-3p	2
hsa-miR-3605-3p	2
hsa-miR-671-3p	2
hsa-miR-1304	2
hsa-miR-1302	2
hsa-miR-1193	2
hsa-miR-1179	2
hsa-miR-548a-5p	2
hsa-miR-627	2
hsa-miR-187	2
hsa-miR-3677	1
hsa-miR-331-5p	1
hsa-miR-34c-3p	1
hsa-miR-3664	1
hsa-miR-3655	1
hsa-miR-3648	1
hsa-miR-149	1
hsa-miR-147	1
hsa-miR-1224-3p	1
hsa-miR-936	1
hsa-miR-1909	1
hsa-miR-3199	1
hsa-miR-492	1
hsa-miR-3195	1
hsa-miR-3194	1
hsa-miR-3193	1
hsa-miR-642a	1
hsa-miR-489	1
hsa-miR-3144-3p	1
hsa-miR-3188	1
hsa-miR-3619	1
hsa-miR-3617	1
hsa-miR-3167	1
hsa-miR-3157	1
hsa-miR-3153	1
hsa-miR-3151	1
hsa-miR-3942	1
hsa-miR-3940	1
hsa-miR-3149	1
hsa-miR-3128	1
hsa-miR-3918	1
hsa-miR-3115	1
hsa-miR-508-5p	1
hsa-miR-3907	1
hsa-miR-517a	1
hsa-miR-758	1
hsa-miR-1288	1
hsa-miR-1263	1
hsa-miR-1256	1
hsa-miR-1273e	1
hsa-miR-513c	1
hsa-miR-513b	1
hsa-miR-548y	1
hsa-miR-548s	1
hsa-miR-548q	1
hsa-miR-1245	1
hsa-miR-1243	1
hsa-miR-3200-3p	1
hsa-miR-1234	1
hsa-miR-374c	1
hsa-miR-330-5p	1
hsa-miR-371-5p	1
hsa-miR-580	1
hsa-miR-1537	1
hsa-miR-4306	1
hsa-miR-2114	1
hsa-miR-133b	1
hsa-miR-3074	1
hsa-miR-449a	1
hsa-miR-34b	1
hsa-miR-188-3p	1
hsa-miR-1303	1
hsa-miR-3607-5p	1
hsa-miR-551a	1
hsa-miR-650	1
hsa-miR-1976	1
hsa-miR-638	1
hsa-miR-3680	1
