# Supplementary material for: Differential Expression of miRNAs in Colorectal Cancer: Comparison of Paired Tumor Tissue and Adjacent Normal Mucosa Using High-Throughput Sequencing
Source: PLoS One. 2012 Apr 17;7(4):e34150. doi: 10.1371/journal.pone.0034150 (PMC3328481; doi:10.1371/journal.pone.0034150)
Supplement: Dataset S1 — miR count data for all samples in the study. Output from processed sequencing data aligned to the Homo Sapiens hg18 genome reference using the miRanalyzer tool version 0.2. (ZIP) [file pone.0034150.s006.zip › N4.txt]

name	readCount
hsa-let-7f	2094205
hsa-let-7a	1664436
hsa-miR-1	1433065
hsa-miR-192	978235
hsa-let-7b	840023
hsa-miR-21	577323
hsa-let-7e	264898
hsa-miR-378	252781
hsa-miR-143	251946
hsa-miR-320a	202290
hsa-let-7c	172998
hsa-let-7d	158738
hsa-miR-140-3p	154238
hsa-miR-10a	108182
hsa-miR-103	92303
hsa-miR-221	82505
hsa-miR-29a	79144
hsa-let-7g	71728
hsa-miR-145	53595
hsa-let-7i	45576
hsa-miR-92a	44461
hsa-miR-101	44153
hsa-miR-23a	37965
hsa-miR-26a	30855
hsa-miR-375	30658
hsa-miR-152	30526
hsa-miR-125a-5p	28202
hsa-miR-25	27675
hsa-miR-26b	22089
hsa-miR-215	21750
hsa-miR-24	21590
hsa-miR-99b	21367
hsa-miR-191	21359
hsa-miR-125b	19479
hsa-miR-29c	19450
hsa-miR-27b	17837
hsa-miR-23b	17731
hsa-miR-200c	16447
hsa-miR-423-5p	15520
hsa-miR-92b	13757
hsa-miR-363	12620
hsa-miR-196b	12362
hsa-miR-200b	11537
hsa-miR-30a	11076
hsa-miR-27a	10546
hsa-miR-148a	9950
hsa-miR-222	9587
hsa-miR-181a	8705
hsa-miR-99a	8217
hsa-miR-128	8172
hsa-miR-30d	7405
hsa-miR-107	7238
hsa-miR-22	7173
hsa-miR-200a	7158
hsa-miR-195	6774
hsa-miR-16	6606
hsa-miR-28-3p	6409
hsa-miR-29b	6265
hsa-miR-186	6154
hsa-miR-100	5739
hsa-miR-181b	5713
hsa-miR-532-5p	5233
hsa-miR-181d	5107
hsa-miR-451	4706
hsa-miR-378c	4700
hsa-miR-130a	4678
hsa-miR-185	4671
hsa-miR-151-3p	4616
hsa-miR-497	4554
hsa-miR-3168	4547
hsa-miR-320b	4063
hsa-miR-28-5p	3373
hsa-miR-340	3100
hsa-miR-127-3p	2590
hsa-miR-146b-5p	2590
hsa-miR-423-3p	2456
hsa-miR-98	2454
hsa-miR-10b	2270
hsa-miR-330-3p	2130
hsa-miR-598	2092
hsa-miR-543	2017
hsa-miR-432	1953
hsa-miR-495	1881
hsa-miR-151-5p	1849
hsa-miR-196a	1842
hsa-miR-148b	1514
hsa-miR-365	1501
hsa-miR-30e	1492
hsa-miR-203	1415
hsa-miR-15a	1414
hsa-miR-194	1384
hsa-miR-199a-5p	1212
hsa-miR-342-3p	1201
hsa-miR-142-5p	1193
hsa-miR-486-5p	1182
hsa-miR-141	1165
hsa-miR-224	1140
hsa-miR-1307	1083
hsa-miR-193a-5p	1039
hsa-miR-452	987
hsa-miR-93	981
hsa-miR-33a	976
hsa-miR-106b	969
hsa-miR-9	945
hsa-miR-369-3p	936
hsa-miR-429	898
hsa-miR-214	885
hsa-miR-126	882
hsa-miR-374b	872
hsa-miR-744	863
hsa-miR-139-5p	805
hsa-miR-320c	767
hsa-miR-34c-5p	729
hsa-miR-660	647
hsa-miR-1277	634
hsa-miR-574-3p	617
hsa-miR-499-5p	614
hsa-miR-193a-3p	612
hsa-miR-422a	603
hsa-miR-15b	564
hsa-miR-199b-5p	525
hsa-miR-129-5p	519
hsa-miR-320d	510
hsa-miR-490-3p	506
hsa-miR-378b	501
hsa-miR-374a	467
hsa-miR-504	451
hsa-miR-338-3p	414
hsa-miR-155	410
hsa-miR-193b	385
hsa-miR-433	385
hsa-miR-485-5p	382
hsa-miR-223	370
hsa-miR-34a	356
hsa-miR-502-3p	331
hsa-miR-144	330
hsa-miR-335	320
hsa-miR-181c	314
hsa-miR-210	309
hsa-miR-7	299
hsa-miR-339-3p	296
hsa-miR-1224-5p	288
hsa-miR-503	281
hsa-miR-30c	271
hsa-miR-17	268
hsa-miR-20a	267
hsa-miR-146a	263
hsa-miR-424	233
hsa-miR-485-3p	232
hsa-miR-95	225
hsa-miR-382	224
hsa-miR-323-3p	224
hsa-miR-383	223
hsa-miR-455-5p	215
hsa-miR-1274b	214
hsa-miR-1261	210
hsa-miR-328	202
hsa-miR-548c-5p	195
hsa-miR-421	187
hsa-miR-133a	181
hsa-miR-487b	172
hsa-miR-361-5p	171
hsa-miR-345	171
hsa-miR-411	169
hsa-miR-483-5p	167
hsa-miR-3182	163
hsa-miR-582-3p	163
hsa-miR-3622a-5p	161
hsa-miR-505	155
hsa-miR-134	154
hsa-miR-455-3p	151
hsa-miR-425	148
hsa-miR-379	145
hsa-miR-138	143
hsa-miR-664	141
hsa-miR-331-3p	139
hsa-miR-708	132
hsa-miR-132	128
hsa-miR-1285	127
hsa-miR-136	121
hsa-miR-124	121
hsa-miR-877	119
hsa-miR-941	117
hsa-miR-125a-3p	115
hsa-miR-1246	114
hsa-miR-552	112
hsa-miR-130b	112
hsa-miR-1278	105
hsa-miR-3928	104
hsa-miR-342-5p	101
hsa-miR-147b	100
hsa-miR-1260b	100
hsa-miR-361-3p	97
hsa-miR-2110	97
hsa-miR-652	97
hsa-miR-484	94
hsa-miR-3614-3p	93
hsa-miR-486-3p	93
hsa-miR-629	91
hsa-miR-129-3p	87
hsa-miR-760	87
hsa-miR-362-5p	87
hsa-miR-122	85
hsa-miR-1271	85
hsa-miR-376c	84
hsa-miR-548e	84
hsa-miR-142-3p	84
hsa-miR-20b	83
hsa-miR-1306	82
hsa-miR-628-5p	80
hsa-miR-32	80
hsa-miR-574-5p	79
hsa-miR-582-5p	78
hsa-miR-31	76
hsa-miR-369-5p	74
hsa-miR-1301	72
hsa-miR-339-5p	71
hsa-miR-324-5p	70
hsa-miR-1294	69
hsa-miR-654-3p	69
hsa-miR-548k	67
hsa-miR-4301	67
hsa-miR-3615	66
hsa-miR-3131	65
hsa-miR-182	64
hsa-miR-4286	63
hsa-miR-720	62
hsa-miR-23c	62
hsa-miR-2355-5p	62
hsa-miR-548d-5p	59
hsa-miR-873	57
hsa-miR-1323	57
hsa-miR-216b	56
hsa-miR-532-3p	56
hsa-miR-584	55
hsa-miR-127-5p	53
hsa-miR-33b	52
hsa-miR-1255a	51
hsa-miR-323b-3p	50
hsa-miR-542-3p	49
hsa-miR-410	49
hsa-miR-381	49
hsa-miR-19b	49
hsa-miR-188-5p	48
hsa-miR-3656	47
hsa-miR-106a	47
hsa-miR-409-5p	47
hsa-miR-187	47
hsa-miR-409-3p	46
hsa-miR-217	45
hsa-miR-30b	45
hsa-miR-329	44
hsa-miR-590-3p	43
hsa-miR-625	42
hsa-miR-362-3p	41
hsa-miR-641	41
hsa-miR-376a	40
hsa-miR-218	40
hsa-miR-206	40
hsa-miR-146b-3p	40
hsa-miR-1255b	39
hsa-miR-490-5p	39
hsa-miR-1262	38
hsa-miR-377	38
hsa-miR-576-3p	37
hsa-miR-1197	37
hsa-miR-548l	36
hsa-miR-887	36
hsa-miR-1185	36
hsa-miR-1287	35
hsa-miR-183	35
hsa-miR-3195	34
hsa-miR-676	34
hsa-miR-501-3p	33
hsa-miR-548i	33
hsa-miR-1827	33
hsa-miR-655	33
hsa-miR-137	32
hsa-miR-324-3p	32
hsa-miR-889	32
hsa-miR-3129	31
hsa-miR-338-5p	30
hsa-miR-516b	30
hsa-miR-2355-3p	30
hsa-miR-576-5p	30
hsa-miR-3690	30
hsa-miR-139-3p	29
hsa-miR-18a	29
hsa-miR-642b	28
hsa-miR-1270	28
hsa-miR-874	27
hsa-miR-197	27
hsa-miR-548h	26
hsa-miR-1468	25
hsa-miR-769-5p	25
hsa-miR-1284	25
hsa-miR-3605-5p	25
hsa-miR-1247	24
hsa-miR-370	24
hsa-miR-301a	24
hsa-miR-3138	23
hsa-miR-548j	23
hsa-miR-454	22
hsa-miR-3934	22
hsa-miR-3130-3p	22
hsa-miR-3154	21
hsa-miR-3936	21
hsa-miR-3914	21
hsa-miR-3912	21
hsa-miR-548a-3p	20
hsa-miR-296-3p	20
hsa-miR-212	20
hsa-miR-323-5p	20
hsa-miR-487a	19
hsa-miR-1268	19
hsa-miR-1274a	19
hsa-miR-548n	18
hsa-miR-3613-5p	18
hsa-miR-296-5p	17
hsa-miR-940	17
hsa-miR-450b-5p	17
hsa-miR-1273c	17
hsa-miR-204	17
hsa-miR-942	16
hsa-miR-494	16
hsa-miR-3192	16
hsa-miR-3179	16
hsa-miR-3158	16
hsa-miR-1266	16
hsa-miR-548w	16
hsa-miR-140-5p	16
hsa-miR-135a	16
hsa-miR-219-1-3p	16
hsa-miR-150	15
hsa-miR-944	15
hsa-miR-3127	15
hsa-miR-766	15
hsa-miR-589	15
hsa-miR-665	15
hsa-miR-656	15
hsa-miR-3909	14
hsa-miR-671-5p	14
hsa-miR-299-3p	14
hsa-miR-3917	13
hsa-miR-3910	13
hsa-miR-1248	13
hsa-miR-337-3p	13
hsa-miR-3190	12
hsa-miR-3606	12
hsa-miR-769-3p	12
hsa-miR-551b	12
hsa-miR-1180	12
hsa-miR-1179	12
hsa-miR-331-5p	11
hsa-miR-154	11
hsa-miR-96	11
hsa-miR-450a	11
hsa-miR-1254	11
hsa-miR-511	11
hsa-miR-190	11
hsa-miR-3164	10
hsa-miR-1291	10
hsa-miR-1258	10
hsa-miR-548p	10
hsa-miR-590-5p	10
hsa-miR-671-3p	10
hsa-miR-18b	10
hsa-miR-2277-5p	9
hsa-miR-1269	9
hsa-miR-376b	9
hsa-miR-765	8
hsa-miR-3065-3p	8
hsa-miR-548t	8
hsa-miR-330-5p	8
hsa-miR-3614-5p	8
hsa-miR-216a	8
hsa-miR-548b-5p	8
hsa-miR-3174	7
hsa-miR-3173	7
hsa-miR-1265	7
hsa-miR-1249	7
hsa-miR-548o	7
hsa-miR-371-5p	7
hsa-miR-509-3-5p	7
hsa-miR-885-3p	7
hsa-miR-184	7
hsa-miR-548aa	6
hsa-miR-539	6
hsa-miR-548b-3p	6
hsa-miR-326	6
hsa-miR-500a	5
hsa-miR-3188	5
hsa-miR-491-5p	5
hsa-miR-3117	5
hsa-miR-548v	5
hsa-miR-1245	5
hsa-miR-135b	5
hsa-miR-651	5
hsa-miR-19a	5
hsa-miR-219-5p	5
hsa-miR-3170	4
hsa-miR-3163	4
hsa-miR-3160	4
hsa-miR-3141	4
hsa-miR-3128	4
hsa-miR-1292	4
hsa-miR-3200-5p	4
hsa-miR-3200-3p	4
hsa-miR-573	4
hsa-miR-202	4
hsa-miR-3202	4
hsa-miR-3605-3p	4
hsa-miR-133b	4
hsa-miR-3677	3
hsa-miR-3659	3
hsa-miR-4298	3
hsa-miR-935	3
hsa-miR-493	3
hsa-miR-3199	3
hsa-miR-3617	3
hsa-miR-542-5p	3
hsa-miR-3165	3
hsa-miR-3180-3p	3
hsa-miR-3152	3
hsa-miR-3940	3
hsa-miR-3140	3
hsa-miR-3120	3
hsa-miR-3916	3
hsa-miR-3116	3
hsa-miR-1299	3
hsa-miR-1290	3
hsa-miR-1276	3
hsa-miR-1252	3
hsa-miR-513c	3
hsa-miR-548z	3
hsa-miR-548x	3
hsa-miR-337-5p	3
hsa-miR-3150b	3
hsa-miR-299-5p	3
hsa-miR-188-3p	3
hsa-miR-1303	3
hsa-miR-876-5p	3
hsa-miR-876-3p	3
hsa-miR-556-3p	3
hsa-miR-658	3
hsa-miR-153	2
hsa-miR-3185	2
hsa-miR-483-3p	2
hsa-miR-450b-3p	2
hsa-miR-3611	2
hsa-miR-3175	2
hsa-miR-3609	2
hsa-miR-3159	2
hsa-miR-3151	2
hsa-miR-3149	2
hsa-miR-3146	2
hsa-miR-3143	2
hsa-miR-3135	2
hsa-miR-3125	2
hsa-miR-3121	2
hsa-miR-3913	2
hsa-miR-517a	2
hsa-miR-508-3p	2
hsa-miR-3647-3p	2
hsa-miR-1260	2
hsa-miR-1256	2
hsa-miR-1250	2
hsa-miR-548u	2
hsa-miR-3679-5p	2
hsa-miR-320e	2
hsa-miR-380	2
hsa-miR-449b	2
hsa-miR-509-5p	2
hsa-miR-675	2
hsa-miR-3613-3p	2
hsa-miR-550a	2
hsa-miR-615-5p	2
hsa-miR-3667-5p	1
hsa-miR-3676	1
hsa-miR-3660	1
hsa-miR-3653	1
hsa-miR-3652	1
hsa-miR-190b	1
hsa-miR-3144-5p	1
hsa-miR-937	1
hsa-miR-1908	1
hsa-miR-933	1
hsa-miR-496	1
hsa-miR-492	1
hsa-miR-3196	1
hsa-miR-489	1
hsa-miR-512-3p	1
hsa-miR-3189	1
hsa-miR-3183	1
hsa-miR-501-5p	1
hsa-miR-3180-5p	1
hsa-miR-3177	1
hsa-miR-3176	1
hsa-miR-3167	1
hsa-miR-892a	1
hsa-miR-3157	1
hsa-miR-3155	1
hsa-miR-3942	1
hsa-miR-525-5p	1
hsa-miR-3139	1
hsa-miR-3136	1
hsa-miR-3134	1
hsa-miR-3133	1
hsa-miR-3925	1
hsa-miR-3124	1
hsa-miR-519d	1
hsa-miR-518c	1
hsa-miR-1297	1
hsa-miR-1296	1
hsa-miR-3065-5p	1
hsa-miR-517c	1
hsa-miR-491-3p	1
hsa-miR-1289	1
hsa-miR-1275	1
hsa-miR-3130-5p	1
hsa-miR-1273d	1
hsa-miR-513b	1
hsa-miR-548s	1
hsa-miR-548q	1
hsa-miR-1244	1
hsa-miR-548f	1
hsa-miR-1234	1
hsa-miR-1227	1
hsa-miR-1226	1
hsa-miR-585	1
hsa-miR-578	1
hsa-miR-570	1
hsa-miR-1537	1
hsa-miR-545	1
hsa-miR-544	1
hsa-miR-890	1
hsa-miR-524-5p	1
hsa-miR-4306	1
hsa-miR-1825	1
hsa-miR-373	1
hsa-miR-654-5p	1
hsa-miR-346	1
hsa-miR-1302	1
hsa-miR-301b	1
hsa-miR-556-5p	1
hsa-miR-513a-5p	1
hsa-miR-643	1
hsa-miR-1972	1
hsa-miR-639	1
hsa-miR-520a-3p	1
hsa-miR-3687	1
hsa-miR-3684	1
hsa-miR-3682	1
hsa-miR-3680	1
