# Supplementary material for: Differential Expression of miRNAs in Colorectal Cancer: Comparison of Paired Tumor Tissue and Adjacent Normal Mucosa Using High-Throughput Sequencing
Source: PLoS One. 2012 Apr 17;7(4):e34150. doi: 10.1371/journal.pone.0034150 (PMC3328481; doi:10.1371/journal.pone.0034150)
Supplement: Dataset S1 — miR count data for all samples in the study. Output from processed sequencing data aligned to the Homo Sapiens hg18 genome reference using the miRanalyzer tool version 0.2. (ZIP) [file pone.0034150.s006.zip › N5.txt]

name	readCount
hsa-miR-1	4198494
hsa-let-7f	3793597
hsa-let-7a	2248667
hsa-miR-21	1482089
hsa-let-7b	1337388
hsa-miR-143	765195
hsa-let-7e	673932
hsa-miR-24	662244
hsa-miR-140-3p	478167
hsa-let-7c	474319
hsa-let-7d	381554
hsa-miR-320a	237304
hsa-miR-103	236796
hsa-miR-378	228819
hsa-miR-26a	139564
hsa-miR-30a	126156
hsa-miR-10a	124258
hsa-miR-23a	98400
hsa-miR-29a	79682
hsa-miR-30d	70956
hsa-miR-152	68991
hsa-let-7g	68608
hsa-miR-99b	65647
hsa-miR-3168	65277
hsa-miR-26b	61609
hsa-miR-145	50494
hsa-miR-191	49554
hsa-miR-192	49422
hsa-miR-27a	47072
hsa-miR-23b	44471
hsa-let-7i	42872
hsa-miR-27b	42477
hsa-miR-221	38236
hsa-miR-185	35796
hsa-miR-22	34144
hsa-miR-25	32318
hsa-miR-196b	30572
hsa-miR-101	26769
hsa-miR-16	23639
hsa-miR-423-5p	22145
hsa-miR-125a-5p	22094
hsa-miR-28-3p	21589
hsa-miR-125b	21051
hsa-miR-29c	20322
hsa-miR-195	20043
hsa-miR-181a	18301
hsa-miR-181b	15569
hsa-miR-181d	12561
hsa-miR-92a	11576
hsa-miR-497	11381
hsa-miR-532-5p	10928
hsa-miR-107	10204
hsa-miR-130a	9195
hsa-miR-363	8893
hsa-miR-214	8885
hsa-miR-30e	8804
hsa-miR-10b	8695
hsa-miR-99a	8415
hsa-miR-128	8215
hsa-miR-28-5p	7430
hsa-miR-146b-5p	7380
hsa-miR-151-3p	7295
hsa-miR-92b	7069
hsa-miR-100	6720
hsa-miR-186	6708
hsa-miR-432	6657
hsa-miR-34c-5p	6600
hsa-miR-222	6578
hsa-miR-330-3p	6370
hsa-miR-451	5867
hsa-miR-320b	5839
hsa-miR-148a	4940
hsa-miR-340	4699
hsa-miR-365	4086
hsa-miR-127-3p	3916
hsa-miR-374b	3820
hsa-miR-93	3758
hsa-miR-29b	3414
hsa-miR-193a-5p	3387
hsa-miR-598	3375
hsa-miR-342-3p	3290
hsa-miR-15a	3223
hsa-miR-486-5p	3160
hsa-miR-98	2546
hsa-miR-574-3p	2545
hsa-miR-378c	2480
hsa-miR-424	2449
hsa-miR-133a	2279
hsa-miR-495	2242
hsa-miR-503	2233
hsa-miR-223	2131
hsa-miR-30c	2106
hsa-miR-106b	2097
hsa-miR-15b	2035
hsa-miR-187	1963
hsa-miR-485-5p	1941
hsa-miR-148b	1878
hsa-miR-33a	1869
hsa-miR-199a-5p	1867
hsa-miR-151-5p	1842
hsa-miR-142-5p	1817
hsa-miR-200c	1765
hsa-miR-1307	1687
hsa-miR-423-3p	1632
hsa-miR-139-5p	1624
hsa-miR-452	1537
hsa-miR-181c	1533
hsa-miR-744	1495
hsa-miR-499-5p	1383
hsa-miR-132	1331
hsa-miR-375	1243
hsa-miR-126	1180
hsa-miR-184	1171
hsa-miR-1246	1074
hsa-miR-31	1062
hsa-miR-193a-3p	1051
hsa-miR-490-3p	1042
hsa-miR-9	961
hsa-miR-320c	951
hsa-miR-194	928
hsa-miR-369-3p	917
hsa-miR-1277	876
hsa-miR-1261	875
hsa-miR-34a	871
hsa-miR-134	866
hsa-miR-215	845
hsa-miR-335	782
hsa-miR-374a	781
hsa-miR-708	749
hsa-miR-421	741
hsa-miR-379	741
hsa-miR-193b	682
hsa-miR-382	678
hsa-miR-660	669
hsa-miR-130b	662
hsa-miR-331-3p	657
hsa-miR-2110	656
hsa-miR-210	647
hsa-miR-199b-5p	619
hsa-miR-144	576
hsa-miR-543	561
hsa-miR-17	550
hsa-miR-155	519
hsa-miR-487b	518
hsa-miR-196a	513
hsa-miR-200b	493
hsa-miR-483-5p	492
hsa-miR-628-5p	487
hsa-miR-1285	483
hsa-miR-433	465
hsa-miR-502-3p	461
hsa-miR-484	457
hsa-miR-339-3p	453
hsa-miR-1301	424
hsa-miR-320d	416
hsa-miR-1274b	376
hsa-miR-455-3p	373
hsa-miR-20a	368
hsa-miR-664	361
hsa-miR-361-5p	338
hsa-miR-383	324
hsa-miR-20b	323
hsa-miR-30b	321
hsa-miR-224	301
hsa-miR-887	293
hsa-miR-877	283
hsa-miR-455-5p	281
hsa-miR-411	278
hsa-miR-628-3p	267
hsa-miR-95	257
hsa-miR-129-3p	257
hsa-miR-490-5p	248
hsa-miR-3182	247
hsa-miR-425	244
hsa-miR-129-5p	239
hsa-miR-1255a	235
hsa-miR-323-3p	231
hsa-miR-4286	222
hsa-miR-376c	222
hsa-miR-2355-5p	221
hsa-miR-574-5p	217
hsa-miR-422a	214
hsa-miR-548c-5p	211
hsa-miR-494	208
hsa-miR-369-5p	207
hsa-miR-1271	206
hsa-miR-324-5p	203
hsa-miR-127-5p	192
hsa-miR-19b	191
hsa-miR-122	189
hsa-miR-125a-3p	187
hsa-miR-200a	186
hsa-miR-941	185
hsa-miR-339-5p	185
hsa-miR-106a	184
hsa-miR-409-3p	184
hsa-miR-1260b	180
hsa-miR-410	178
hsa-miR-652	178
hsa-miR-146a	173
hsa-miR-328	173
hsa-miR-504	161
hsa-miR-345	160
hsa-miR-138	159
hsa-miR-585	159
hsa-miR-485-3p	156
hsa-miR-889	154
hsa-miR-342-5p	153
hsa-miR-760	152
hsa-miR-1278	148
hsa-miR-197	145
hsa-miR-532-3p	142
hsa-miR-3928	137
hsa-miR-629	136
hsa-miR-140-5p	133
hsa-miR-338-3p	127
hsa-miR-582-3p	127
hsa-miR-1275	126
hsa-miR-377	124
hsa-miR-206	121
hsa-miR-582-5p	120
hsa-miR-542-3p	116
hsa-miR-1306	115
hsa-miR-124	113
hsa-miR-376a	113
hsa-miR-378b	111
hsa-miR-362-5p	110
hsa-miR-3605-5p	106
hsa-miR-409-5p	104
hsa-miR-7	103
hsa-miR-874	103
hsa-miR-142-3p	99
hsa-miR-1185	95
hsa-miR-136	94
hsa-miR-32	94
hsa-miR-1287	92
hsa-miR-450b-5p	90
hsa-miR-429	89
hsa-miR-361-3p	87
hsa-miR-362-3p	87
hsa-miR-4284	86
hsa-miR-3138	81
hsa-miR-584	81
hsa-miR-654-3p	81
hsa-miR-3614-3p	80
hsa-miR-4301	78
hsa-miR-182	77
hsa-miR-501-3p	76
hsa-miR-188-5p	76
hsa-miR-766	73
hsa-miR-940	69
hsa-miR-655	64
hsa-miR-486-3p	63
hsa-miR-1299	62
hsa-miR-3129	61
hsa-miR-139-3p	60
hsa-miR-381	59
hsa-miR-1323	55
hsa-miR-505	54
hsa-miR-1274a	53
hsa-miR-1255b	53
hsa-miR-551b	52
hsa-miR-1291	51
hsa-miR-450a	51
hsa-miR-218	51
hsa-miR-3914	49
hsa-miR-324-3p	49
hsa-miR-212	49
hsa-miR-1273c	48
hsa-miR-590-3p	48
hsa-miR-590-5p	47
hsa-miR-154	45
hsa-miR-141	44
hsa-miR-3190	44
hsa-miR-671-5p	44
hsa-miR-146b-3p	43
hsa-miR-3158	42
hsa-miR-769-3p	42
hsa-miR-1262	41
hsa-miR-641	41
hsa-miR-296-5p	40
hsa-miR-765	40
hsa-miR-3690	40
hsa-miR-183	40
hsa-miR-548l	39
hsa-miR-203	38
hsa-miR-873	38
hsa-miR-769-5p	37
hsa-miR-1294	37
hsa-miR-487a	37
hsa-miR-329	37
hsa-miR-3192	36
hsa-miR-96	36
hsa-miR-3934	36
hsa-miR-3196	35
hsa-miR-3909	35
hsa-miR-548q	35
hsa-miR-299-5p	34
hsa-miR-676	34
hsa-miR-493	33
hsa-miR-33b	33
hsa-miR-1268	32
hsa-miR-296-3p	31
hsa-miR-3615	30
hsa-miR-376b	29
hsa-miR-1245	29
hsa-miR-576-3p	29
hsa-miR-548h	28
hsa-miR-23c	28
hsa-miR-133b	28
hsa-miR-454	27
hsa-miR-548e	27
hsa-miR-370	27
hsa-miR-301a	27
hsa-miR-1197	27
hsa-miR-3170	26
hsa-miR-516b	26
hsa-miR-18a	26
hsa-miR-323b-3p	25
hsa-miR-3195	25
hsa-miR-3154	25
hsa-miR-3912	25
hsa-miR-135a	25
hsa-miR-3179	24
hsa-miR-1297	24
hsa-miR-625	24
hsa-miR-371-5p	23
hsa-miR-548d-5p	23
hsa-miR-323-5p	23
hsa-miR-3164	22
hsa-miR-1270	22
hsa-miR-1258	22
hsa-miR-2355-3p	22
hsa-miR-216b	22
hsa-miR-3151	21
hsa-miR-1284	21
hsa-miR-548z	21
hsa-miR-589	21
hsa-miR-3622a-5p	21
hsa-miR-3910	20
hsa-miR-548k	20
hsa-miR-1224-5p	19
hsa-miR-3065-3p	18
hsa-miR-548w	18
hsa-miR-576-5p	18
hsa-miR-3613-5p	18
hsa-miR-665	18
hsa-miR-656	18
hsa-miR-1179	18
hsa-miR-3130-3p	17
hsa-miR-326	17
hsa-miR-3656	16
hsa-miR-137	16
hsa-miR-3173	16
hsa-miR-3127	16
hsa-miR-2277-5p	16
hsa-miR-1180	16
hsa-miR-491-5p	15
hsa-miR-217	15
hsa-miR-449c	15
hsa-miR-150	14
hsa-miR-3606	14
hsa-miR-338-5p	14
hsa-miR-3065-5p	14
hsa-miR-1266	14
hsa-miR-720	14
hsa-miR-548b-5p	14
hsa-miR-301b	14
hsa-miR-944	13
hsa-miR-642b	13
hsa-miR-3617	13
hsa-miR-3143	13
hsa-miR-3116	13
hsa-miR-548p	13
hsa-miR-4306	13
hsa-miR-34b	13
hsa-miR-299-3p	13
hsa-miR-935	12
hsa-miR-3175	12
hsa-miR-3174	12
hsa-miR-3140	12
hsa-miR-3936	12
hsa-miR-3120	12
hsa-miR-1290	12
hsa-miR-449b	12
hsa-miR-3677	11
hsa-miR-500a	11
hsa-miR-548n	11
hsa-miR-3200-3p	11
hsa-miR-539	11
hsa-miR-149	10
hsa-miR-489	10
hsa-miR-3135	10
hsa-miR-3124	10
hsa-miR-1296	10
hsa-miR-1276	10
hsa-miR-204	10
hsa-miR-675	10
hsa-miR-548a-3p	9
hsa-miR-548i	9
hsa-miR-337-5p	9
hsa-miR-885-3p	9
hsa-miR-876-3p	9
hsa-miR-2278	9
hsa-miR-19a	9
hsa-miR-34c-3p	8
hsa-miR-190b	8
hsa-miR-3133	8
hsa-miR-1249	8
hsa-miR-1248	8
hsa-miR-1247	8
hsa-miR-3613-3p	8
hsa-miR-3682	8
hsa-miR-3660	7
hsa-miR-153	7
hsa-miR-3917	7
hsa-miR-3916	7
hsa-miR-1286	7
hsa-miR-3200-5p	7
hsa-miR-1256	7
hsa-miR-548j	7
hsa-miR-1227	7
hsa-miR-548aa	7
hsa-miR-3679-5p	7
hsa-miR-524-5p	7
hsa-miR-135b	7
hsa-miR-380	7
hsa-miR-449a	7
hsa-miR-3687	7
hsa-miR-496	6
hsa-miR-466	6
hsa-miR-431	6
hsa-miR-3136	6
hsa-miR-3913	6
hsa-miR-330-5p	6
hsa-miR-592	6
hsa-miR-202	6
hsa-miR-337-3p	6
hsa-miR-372	6
hsa-miR-654-5p	6
hsa-miR-1303	6
hsa-miR-1302	6
hsa-miR-550b	6
hsa-miR-550a	6
hsa-miR-1972	6
hsa-miR-190	6
hsa-miR-3667-5p	5
hsa-miR-1468	5
hsa-miR-3199	5
hsa-miR-501-5p	5
hsa-miR-3159	5
hsa-miR-3149	5
hsa-miR-3131	5
hsa-miR-3614-5p	5
hsa-miR-570	5
hsa-miR-1537	5
hsa-miR-3126-5p	5
hsa-miR-511	5
hsa-miR-3607-5p	5
hsa-miR-1976	5
hsa-miR-18b	5
hsa-miR-331-5p	4
hsa-miR-942	4
hsa-miR-483-3p	4
hsa-miR-3161	4
hsa-miR-1292	4
hsa-miR-548f	4
hsa-miR-3202	4
hsa-miR-3605-3p	4
hsa-miR-671-3p	4
hsa-miR-551a	4
hsa-miR-651	4
hsa-miR-219-5p	4
hsa-miR-3676	3
hsa-miR-542-5p	3
hsa-miR-3163	3
hsa-miR-3921	3
hsa-miR-3128	3
hsa-miR-519a	3
hsa-miR-491-3p	3
hsa-miR-3647-3p	3
hsa-miR-3130-5p	3
hsa-miR-1273e	3
hsa-miR-548x	3
hsa-miR-548t	3
hsa-miR-1229	3
hsa-miR-509-3-5p	3
hsa-miR-320e	3
hsa-miR-2116	3
hsa-miR-1827	3
hsa-miR-219-1-3p	3
hsa-miR-346	3
hsa-miR-188-3p	3
hsa-miR-1193	3
hsa-miR-1973	3
hsa-miR-767-5p	2
hsa-miR-933	2
hsa-miR-3197	2
hsa-miR-3191	2
hsa-miR-3188	2
hsa-miR-3183	2
hsa-miR-3180-3p	2
hsa-miR-3150	2
hsa-miR-3146	2
hsa-miR-3141	2
hsa-miR-3925	2
hsa-miR-3122	2
hsa-miR-519d	2
hsa-miR-3911	2
hsa-miR-3118	2
hsa-miR-3117	2
hsa-miR-517a	2
hsa-miR-548v	2
hsa-miR-548u	2
hsa-miR-1243	2
hsa-miR-374c	2
hsa-miR-1226	2
hsa-miR-509-5p	2
hsa-miR-668	2
hsa-miR-653	2
hsa-miR-516a-5p	1
hsa-miR-605	1
hsa-miR-3661	1
hsa-miR-3654	1
hsa-miR-1908	1
hsa-miR-3193	1
hsa-miR-3620	1
hsa-miR-450b-3p	1
hsa-miR-3176	1
hsa-miR-3153	1
hsa-miR-1273	1
hsa-miR-1254	1
hsa-miR-1250	1
hsa-miR-579	1
hsa-miR-636	1
hsa-miR-615-3p	1
hsa-miR-3678-3p	1
