# Supplementary material for: Differential Expression of miRNAs in Colorectal Cancer: Comparison of Paired Tumor Tissue and Adjacent Normal Mucosa Using High-Throughput Sequencing
Source: PLoS One. 2012 Apr 17;7(4):e34150. doi: 10.1371/journal.pone.0034150 (PMC3328481; doi:10.1371/journal.pone.0034150)
Supplement: Dataset S1 — miR count data for all samples in the study. Output from processed sequencing data aligned to the Homo Sapiens hg18 genome reference using the miRanalyzer tool version 0.2. (ZIP) [file pone.0034150.s006.zip › N6.txt]

name	readCount
hsa-miR-192	1609617
hsa-let-7f	1485184
hsa-miR-1	1103792
hsa-let-7a	799473
hsa-let-7b	514495
hsa-miR-21	353524
hsa-miR-143	258834
hsa-let-7g	138839
hsa-miR-140-3p	119009
hsa-miR-103	105439
hsa-let-7c	100483
hsa-let-7e	87189
hsa-let-7d	86774
hsa-miR-29a	81053
hsa-miR-320a	76861
hsa-miR-378	62469
hsa-let-7i	58135
hsa-miR-101	55582
hsa-miR-215	41306
hsa-miR-200b	39869
hsa-miR-145	37084
hsa-miR-200c	36409
hsa-miR-26a	36309
hsa-miR-25	29882
hsa-miR-451	25252
hsa-miR-191	25114
hsa-miR-92a	24441
hsa-miR-10a	24022
hsa-miR-26b	23582
hsa-miR-23a	23464
hsa-miR-16	22260
hsa-miR-221	20859
hsa-miR-24	20600
hsa-miR-29c	19093
hsa-miR-375	17182
hsa-miR-152	17152
hsa-miR-3168	15674
hsa-miR-30d	15599
hsa-miR-125a-5p	15262
hsa-miR-186	14312
hsa-miR-23b	14200
hsa-miR-30a	13891
hsa-miR-22	11647
hsa-miR-27b	10867
hsa-miR-194	10102
hsa-miR-125b	8965
hsa-miR-196b	8463
hsa-miR-200a	8449
hsa-miR-195	8319
hsa-miR-148a	8193
hsa-miR-27a	8131
hsa-miR-99b	7668
hsa-miR-29b	7413
hsa-miR-222	7090
hsa-miR-423-5p	5873
hsa-miR-107	5836
hsa-miR-185	4766
hsa-miR-15a	4708
hsa-miR-181a	4671
hsa-miR-151-3p	4578
hsa-miR-146b-5p	4547
hsa-miR-196a	4508
hsa-miR-429	3989
hsa-miR-15b	3950
hsa-miR-340	3815
hsa-miR-30e	3786
hsa-miR-92b	3513
hsa-miR-130a	3479
hsa-miR-99a	3272
hsa-miR-28-3p	3265
hsa-miR-100	3260
hsa-miR-363	3168
hsa-miR-203	3148
hsa-miR-93	2834
hsa-miR-10b	2797
hsa-miR-142-5p	2783
hsa-miR-486-5p	2755
hsa-miR-452	2741
hsa-miR-28-5p	2690
hsa-miR-497	2168
hsa-miR-144	2161
hsa-miR-335	2094
hsa-miR-181b	1840
hsa-miR-574-3p	1824
hsa-miR-106b	1781
hsa-miR-224	1614
hsa-miR-127-3p	1594
hsa-miR-598	1578
hsa-miR-9	1492
hsa-miR-181d	1421
hsa-miR-141	1345
hsa-miR-330-3p	1270
hsa-miR-423-3p	1171
hsa-miR-193a-3p	1129
hsa-miR-33a	1123
hsa-miR-17	1113
hsa-miR-223	1096
hsa-miR-128	1066
hsa-miR-20a	1063
hsa-miR-126	1052
hsa-miR-374b	1050
hsa-miR-432	1038
hsa-miR-151-5p	1032
hsa-miR-34c-5p	1010
hsa-miR-374a	995
hsa-miR-148b	984
hsa-miR-1246	982
hsa-miR-98	959
hsa-miR-320b	927
hsa-miR-193b	925
hsa-miR-146a	898
hsa-miR-378c	872
hsa-miR-342-3p	820
hsa-miR-139-5p	684
hsa-miR-369-3p	644
hsa-miR-30c	639
hsa-miR-3182	637
hsa-miR-95	634
hsa-miR-425	633
hsa-miR-1307	598
hsa-miR-424	562
hsa-miR-744	548
hsa-miR-142-3p	524
hsa-miR-199a-5p	511
hsa-miR-214	509
hsa-miR-361-5p	495
hsa-miR-660	471
hsa-miR-133a	446
hsa-miR-155	420
hsa-miR-19b	394
hsa-miR-503	361
hsa-miR-652	346
hsa-miR-502-3p	344
hsa-miR-365	341
hsa-miR-499-5p	341
hsa-miR-320c	323
hsa-miR-495	315
hsa-miR-532-5p	314
hsa-miR-210	308
hsa-miR-136	284
hsa-miR-193a-5p	273
hsa-miR-1261	270
hsa-miR-708	252
hsa-miR-411	240
hsa-miR-182	230
hsa-miR-132	222
hsa-miR-552	221
hsa-miR-130b	217
hsa-miR-376c	215
hsa-miR-433	214
hsa-miR-629	214
hsa-miR-504	211
hsa-miR-199b-5p	204
hsa-miR-32	200
hsa-miR-382	195
hsa-miR-30b	189
hsa-miR-664	187
hsa-miR-320d	182
hsa-miR-379	182
hsa-miR-7	174
hsa-miR-338-3p	169
hsa-miR-574-5p	169
hsa-miR-20b	169
hsa-miR-483-5p	168
hsa-miR-323-3p	167
hsa-miR-342-5p	166
hsa-miR-339-3p	162
hsa-miR-1277	161
hsa-miR-345	152
hsa-miR-484	148
hsa-miR-362-5p	148
hsa-miR-18a	143
hsa-miR-339-5p	142
hsa-miR-331-3p	141
hsa-miR-138	141
hsa-miR-548c-5p	137
hsa-miR-421	137
hsa-miR-487b	133
hsa-miR-378b	129
hsa-miR-129-3p	128
hsa-miR-485-5p	127
hsa-miR-887	127
hsa-miR-140-5p	126
hsa-miR-324-5p	123
hsa-miR-4286	119
hsa-miR-147b	116
hsa-miR-134	115
hsa-miR-490-3p	110
hsa-miR-183	107
hsa-miR-376a	104
hsa-miR-455-3p	100
hsa-miR-362-3p	100
hsa-miR-455-5p	99
hsa-miR-383	97
hsa-miR-1274b	95
hsa-miR-548e	95
hsa-miR-654-3p	95
hsa-miR-625	94
hsa-miR-628-5p	92
hsa-miR-450b-5p	92
hsa-miR-410	92
hsa-miR-324-3p	92
hsa-miR-31	90
hsa-miR-328	87
hsa-miR-1278	85
hsa-miR-584	85
hsa-miR-4301	84
hsa-miR-543	83
hsa-miR-532-3p	81
hsa-miR-1285	78
hsa-miR-1247	76
hsa-miR-641	76
hsa-miR-877	75
hsa-miR-490-5p	75
hsa-miR-542-3p	74
hsa-miR-422a	73
hsa-miR-129-5p	73
hsa-miR-1271	73
hsa-miR-941	72
hsa-miR-124	72
hsa-miR-576-3p	71
hsa-miR-33b	70
hsa-miR-377	69
hsa-miR-409-3p	67
hsa-miR-369-5p	67
hsa-miR-2355-5p	65
hsa-miR-582-3p	65
hsa-miR-361-3p	64
hsa-miR-486-3p	64
hsa-miR-23c	63
hsa-miR-106a	62
hsa-miR-197	62
hsa-miR-1827	60
hsa-miR-34a	59
hsa-miR-1323	59
hsa-miR-577	57
hsa-miR-551b	57
hsa-miR-516b	56
hsa-miR-181c	56
hsa-miR-125a-3p	56
hsa-miR-3928	53
hsa-miR-381	53
hsa-miR-187	51
hsa-miR-150	48
hsa-miR-642b	47
hsa-miR-485-3p	46
hsa-miR-338-5p	45
hsa-miR-1185	45
hsa-miR-4284	43
hsa-miR-1262	43
hsa-miR-188-5p	43
hsa-miR-590-3p	43
hsa-miR-301a	43
hsa-miR-2110	41
hsa-miR-326	41
hsa-miR-1260b	40
hsa-miR-590-5p	39
hsa-miR-1301	39
hsa-miR-1255b	38
hsa-miR-548d-5p	38
hsa-miR-146b-3p	38
hsa-miR-501-3p	37
hsa-miR-874	37
hsa-miR-548k	36
hsa-miR-409-5p	34
hsa-miR-671-5p	32
hsa-miR-873	30
hsa-miR-135a	30
hsa-miR-3690	29
hsa-miR-323b-3p	28
hsa-miR-548a-3p	27
hsa-miR-940	27
hsa-miR-766	27
hsa-miR-1224-5p	26
hsa-miR-494	26
hsa-miR-3138	26
hsa-miR-1274a	26
hsa-miR-206	26
hsa-miR-450a	25
hsa-miR-548u	25
hsa-miR-1306	25
hsa-miR-1287	24
hsa-miR-190	24
hsa-miR-3615	23
hsa-miR-454	23
hsa-miR-3158	23
hsa-miR-589	23
hsa-miR-582-5p	23
hsa-miR-3614-3p	22
hsa-miR-769-5p	21
hsa-miR-487a	21
hsa-miR-1258	20
hsa-miR-299-3p	20
hsa-miR-127-5p	19
hsa-miR-154	19
hsa-miR-137	19
hsa-miR-376b	19
hsa-miR-676	19
hsa-miR-665	19
hsa-miR-500a	18
hsa-miR-218	18
hsa-miR-2355-3p	18
hsa-miR-505	18
hsa-miR-3613-5p	18
hsa-miR-760	17
hsa-miR-1294	17
hsa-miR-1291	17
hsa-miR-720	17
hsa-miR-1254	17
hsa-miR-1273c	17
hsa-miR-3605-5p	17
hsa-miR-3934	16
hsa-miR-548w	16
hsa-miR-212	16
hsa-miR-337-5p	16
hsa-miR-19a	16
hsa-miR-3127	15
hsa-miR-3910	15
hsa-miR-329	15
hsa-miR-944	14
hsa-miR-96	14
hsa-miR-548n	14
hsa-miR-548i	14
hsa-miR-217	14
hsa-miR-493	13
hsa-miR-512-3p	13
hsa-miR-548j	13
hsa-miR-135b	13
hsa-miR-3613-3p	13
hsa-miR-618	12
hsa-miR-942	12
hsa-miR-3136	12
hsa-miR-491-5p	12
hsa-miR-1266	12
hsa-miR-3130-3p	12
hsa-miR-570	12
hsa-miR-18b	12
hsa-miR-296-5p	11
hsa-miR-3154	11
hsa-miR-3131	11
hsa-miR-1284	11
hsa-miR-1268	11
hsa-miR-548v	11
hsa-miR-548b-5p	11
hsa-miR-576-5p	11
hsa-miR-296-3p	10
hsa-miR-1270	10
hsa-miR-3065-3p	10
hsa-miR-1248	10
hsa-miR-548aa	10
hsa-miR-139-3p	10
hsa-miR-380	10
hsa-miR-133b	10
hsa-miR-299-5p	10
hsa-miR-219-5p	10
hsa-miR-3129	9
hsa-miR-3117	9
hsa-miR-548l	9
hsa-miR-323-5p	9
hsa-miR-3622a-5p	9
hsa-miR-501-5p	8
hsa-miR-3152	8
hsa-miR-3913	8
hsa-miR-1299	8
hsa-miR-548z	8
hsa-miR-548x	8
hsa-miR-889	8
hsa-miR-671-3p	8
hsa-miR-153	7
hsa-miR-190b	7
hsa-miR-122	7
hsa-miR-769-3p	7
hsa-miR-517a	7
hsa-miR-1269	7
hsa-miR-548h	7
hsa-miR-656	7
hsa-miR-550a	7
hsa-miR-1179	7
hsa-miR-3656	6
hsa-miR-1468	6
hsa-miR-3190	6
hsa-miR-3179	6
hsa-miR-3174	6
hsa-miR-3912	6
hsa-miR-3116	6
hsa-miR-509-3p	6
hsa-miR-1973	6
hsa-miR-3676	5
hsa-miR-149	5
hsa-miR-542-5p	5
hsa-miR-3145	5
hsa-miR-3143	5
hsa-miR-548p	5
hsa-miR-548o	5
hsa-miR-3200-3p	5
hsa-miR-3614-5p	5
hsa-miR-585	5
hsa-miR-511	5
hsa-miR-3202	5
hsa-miR-370	5
hsa-miR-34b	5
hsa-miR-188-3p	5
hsa-miR-520a-3p	5
hsa-miR-331-5p	4
hsa-miR-3195	4
hsa-miR-3183	4
hsa-miR-3163	4
hsa-miR-892a	4
hsa-miR-3151	4
hsa-miR-3942	4
hsa-miR-518b	4
hsa-miR-3065-5p	4
hsa-miR-330-5p	4
hsa-miR-509-3-5p	4
hsa-miR-3679-5p	4
hsa-miR-519b-3p	4
hsa-miR-654-5p	4
hsa-miR-3150b	4
hsa-miR-675	4
hsa-miR-516a-5p	3
hsa-miR-3199	3
hsa-miR-3196	3
hsa-miR-3164	3
hsa-miR-3940	3
hsa-miR-3146	3
hsa-miR-3936	3
hsa-miR-518e	3
hsa-miR-765	3
hsa-miR-2277-5p	3
hsa-miR-1273	3
hsa-miR-1273d	3
hsa-miR-1244	3
hsa-miR-371-5p	3
hsa-miR-559	3
hsa-miR-320e	3
hsa-miR-3605-3p	3
hsa-miR-219-1-3p	3
hsa-miR-1302	3
hsa-miR-301b	3
hsa-miR-655	3
hsa-miR-1180	3
hsa-miR-1972	3
hsa-miR-3653	2
hsa-miR-512-5p	2
hsa-miR-3144-5p	2
hsa-miR-935	2
hsa-miR-3187	2
hsa-miR-3173	2
hsa-miR-3157	2
hsa-miR-3156	2
hsa-miR-3941	2
hsa-miR-3135	2
hsa-miR-3124	2
hsa-miR-3123	2
hsa-miR-3121	2
hsa-miR-3917	2
hsa-miR-519d	2
hsa-miR-508-5p	2
hsa-miR-3909	2
hsa-miR-518c	2
hsa-miR-1296	2
hsa-miR-1292	2
hsa-miR-1290	2
hsa-miR-491-3p	2
hsa-miR-519c-3p	2
hsa-miR-1276	2
hsa-miR-3200-5p	2
hsa-miR-1256	2
hsa-miR-548q	2
hsa-miR-548f	2
hsa-miR-205	2
hsa-miR-204	2
hsa-miR-1537	2
hsa-miR-202	2
hsa-miR-885-3p	2
hsa-miR-372	2
hsa-miR-627	2
hsa-miR-3677	1
hsa-miR-3651	1
hsa-miR-939	1
hsa-miR-1909	1
hsa-miR-496	1
hsa-miR-3193	1
hsa-miR-3192	1
hsa-miR-483-3p	1
hsa-miR-3617	1
hsa-miR-3612	1
hsa-miR-3611	1
hsa-miR-3176	1
hsa-miR-3175	1
hsa-miR-520c-3p	1
hsa-miR-3159	1
hsa-miR-3155	1
hsa-miR-3141	1
hsa-miR-3140	1
hsa-miR-3134	1
hsa-miR-3133	1
hsa-miR-518f	1
hsa-miR-1295	1
hsa-miR-758	1
hsa-miR-508-3p	1
hsa-miR-1275	1
hsa-miR-3130-5p	1
hsa-miR-1273e	1
hsa-miR-548t	1
hsa-miR-1245	1
hsa-miR-1243	1
hsa-miR-566	1
hsa-miR-216b	1
hsa-miR-545	1
hsa-miR-539	1
hsa-miR-890	1
hsa-miR-523	1
hsa-miR-885-5p	1
hsa-miR-524-5p	1
hsa-miR-337-3p	1
hsa-miR-4306	1
hsa-miR-514	1
hsa-miR-526b	1
hsa-miR-449c	1
hsa-miR-346	1
hsa-miR-1304	1
hsa-miR-1303	1
hsa-miR-509-5p	1
hsa-miR-515-3p	1
hsa-miR-551a	1
hsa-miR-1197	1
hsa-miR-658	1
hsa-miR-513a-5p	1
hsa-miR-615-5p	1
hsa-miR-520a-5p	1
hsa-miR-643	1
hsa-miR-624	1
hsa-miR-3688	1
hsa-miR-3684	1
hsa-miR-184	1
