# Supplementary material for: Differential Expression of miRNAs in Colorectal Cancer: Comparison of Paired Tumor Tissue and Adjacent Normal Mucosa Using High-Throughput Sequencing
Source: PLoS One. 2012 Apr 17;7(4):e34150. doi: 10.1371/journal.pone.0034150 (PMC3328481; doi:10.1371/journal.pone.0034150)
Supplement: Dataset S1 — miR count data for all samples in the study. Output from processed sequencing data aligned to the Homo Sapiens hg18 genome reference using the miRanalyzer tool version 0.2. (ZIP) [file pone.0034150.s006.zip › N7.txt]

name	readCount
hsa-let-7f	1727894
hsa-let-7a	1391954
hsa-let-7b	1259917
hsa-let-7c	436667
hsa-miR-1	406930
hsa-miR-192	309268
hsa-miR-140-3p	260754
hsa-let-7e	194084
hsa-miR-21	145983
hsa-miR-1246	143794
hsa-miR-143	129477
hsa-miR-320a	127801
hsa-let-7d	101992
hsa-miR-103	84844
hsa-miR-26a	69419
hsa-miR-3168	64499
hsa-miR-378	64001
hsa-let-7g	63138
hsa-miR-29a	60196
hsa-miR-185	59939
hsa-miR-24	57723
hsa-miR-25	55836
hsa-miR-451	52270
hsa-miR-10a	47589
hsa-let-7i	42776
hsa-miR-26b	41145
hsa-miR-423-5p	39553
hsa-miR-16	37966
hsa-miR-30a	30993
hsa-miR-191	30509
hsa-miR-101	28826
hsa-miR-483-5p	25286
hsa-miR-92a	23261
hsa-miR-30d	19457
hsa-miR-23a	19169
hsa-miR-486-5p	18445
hsa-miR-452	18050
hsa-miR-221	17545
hsa-miR-29c	15635
hsa-miR-145	13359
hsa-miR-22	13353
hsa-miR-152	11348
hsa-miR-27a	10936
hsa-miR-200c	10177
hsa-miR-195	9388
hsa-miR-196b	9023
hsa-miR-27b	8987
hsa-miR-99b	8781
hsa-miR-181a	8429
hsa-miR-23b	6865
hsa-miR-375	6678
hsa-miR-15a	6088
hsa-miR-99a	5532
hsa-miR-15b	5408
hsa-miR-363	5302
hsa-miR-224	5231
hsa-miR-125b	5110
hsa-miR-125a-5p	4843
hsa-miR-181b	4759
hsa-miR-340	4593
hsa-miR-144	4461
hsa-miR-532-5p	4435
hsa-miR-335	4371
hsa-miR-128	4264
hsa-miR-142-5p	3804
hsa-miR-93	3724
hsa-miR-497	3688
hsa-miR-130a	3680
hsa-miR-194	3553
hsa-miR-146b-5p	3493
hsa-miR-223	3489
hsa-miR-222	3481
hsa-miR-148a	3468
hsa-miR-186	3403
hsa-miR-196a	3306
hsa-miR-107	3259
hsa-miR-30e	3250
hsa-miR-10b	3226
hsa-miR-29b	3042
hsa-miR-193a-5p	2963
hsa-miR-320b	2849
hsa-miR-200b	2844
hsa-miR-215	2798
hsa-miR-181d	2736
hsa-miR-106b	2638
hsa-miR-139-5p	2593
hsa-miR-365	2467
hsa-miR-1261	2136
hsa-miR-151-3p	2087
hsa-miR-92b	2054
hsa-miR-28-3p	1993
hsa-miR-3182	1885
hsa-miR-330-3p	1825
hsa-miR-598	1757
hsa-miR-100	1699
hsa-miR-374b	1630
hsa-miR-98	1613
hsa-miR-200a	1419
hsa-miR-499-5p	1354
hsa-miR-214	1171
hsa-miR-127-3p	1103
hsa-miR-193a-3p	1048
hsa-miR-193b	1045
hsa-miR-574-3p	1017
hsa-miR-495	1016
hsa-miR-551b	1001
hsa-miR-28-5p	989
hsa-miR-744	964
hsa-miR-151-5p	946
hsa-miR-126	937
hsa-miR-342-3p	853
hsa-miR-424	832
hsa-miR-1307	832
hsa-miR-503	830
hsa-miR-17	796
hsa-miR-423-3p	793
hsa-miR-432	750
hsa-miR-33a	724
hsa-miR-148b	713
hsa-miR-378c	699
hsa-miR-320c	686
hsa-miR-30c	646
hsa-miR-130b	616
hsa-miR-20a	598
hsa-miR-660	535
hsa-miR-374a	529
hsa-miR-429	522
hsa-miR-210	515
hsa-miR-203	507
hsa-miR-708	474
hsa-miR-425	457
hsa-miR-146a	388
hsa-miR-652	385
hsa-miR-199a-5p	364
hsa-miR-485-5p	358
hsa-miR-584	349
hsa-miR-155	348
hsa-miR-484	328
hsa-miR-1275	324
hsa-miR-31	309
hsa-miR-941	300
hsa-miR-2110	294
hsa-miR-1301	278
hsa-miR-7	273
hsa-miR-181c	268
hsa-miR-339-3p	267
hsa-miR-199b-5p	262
hsa-miR-483-3p	258
hsa-miR-369-3p	257
hsa-miR-1323	254
hsa-miR-877	252
hsa-miR-361-5p	249
hsa-miR-133a	243
hsa-miR-3656	235
hsa-miR-1277	234
hsa-miR-421	233
hsa-miR-34c-5p	229
hsa-miR-543	228
hsa-miR-548c-5p	226
hsa-miR-1290	225
hsa-miR-141	208
hsa-miR-132	206
hsa-miR-502-3p	206
hsa-miR-3614-3p	203
hsa-miR-486-3p	202
hsa-miR-30b	201
hsa-miR-664	190
hsa-miR-95	187
hsa-miR-1255b	187
hsa-miR-34a	187
hsa-miR-4286	172
hsa-miR-331-3p	164
hsa-miR-1285	163
hsa-miR-3648	161
hsa-miR-1255a	160
hsa-miR-197	157
hsa-miR-629	156
hsa-miR-9	153
hsa-miR-20b	153
hsa-miR-320d	139
hsa-miR-33b	139
hsa-miR-182	138
hsa-miR-382	137
hsa-miR-338-3p	136
hsa-miR-19b	135
hsa-miR-490-3p	134
hsa-miR-1260b	132
hsa-miR-140-5p	131
hsa-miR-345	131
hsa-miR-142-3p	128
hsa-miR-574-5p	127
hsa-miR-487b	126
hsa-miR-1294	125
hsa-miR-1278	124
hsa-miR-1299	122
hsa-miR-628-5p	116
hsa-miR-18a	115
hsa-miR-3928	111
hsa-miR-376c	111
hsa-miR-183	102
hsa-miR-940	100
hsa-miR-134	98
hsa-miR-339-5p	96
hsa-miR-411	95
hsa-miR-96	94
hsa-miR-379	94
hsa-miR-32	92
hsa-miR-455-3p	90
hsa-miR-675	89
hsa-miR-1274b	88
hsa-miR-122	83
hsa-miR-106a	83
hsa-miR-760	82
hsa-miR-383	81
hsa-miR-3615	79
hsa-miR-628-3p	74
hsa-miR-342-5p	74
hsa-miR-548d-5p	73
hsa-miR-1306	73
hsa-miR-422a	72
hsa-miR-548k	72
hsa-miR-516b	70
hsa-miR-324-5p	70
hsa-miR-433	68
hsa-miR-378b	68
hsa-miR-125a-3p	66
hsa-miR-455-5p	64
hsa-miR-362-3p	64
hsa-miR-887	62
hsa-miR-188-5p	62
hsa-miR-376a	57
hsa-miR-494	56
hsa-miR-328	56
hsa-miR-136	55
hsa-miR-324-3p	55
hsa-miR-362-5p	55
hsa-miR-532-3p	53
hsa-miR-504	52
hsa-miR-150	51
hsa-miR-129-3p	51
hsa-miR-1224-5p	50
hsa-miR-3180-3p	49
hsa-miR-1271	49
hsa-miR-582-5p	49
hsa-miR-187	49
hsa-miR-942	46
hsa-miR-548l	46
hsa-miR-369-5p	46
hsa-miR-3687	46
hsa-miR-3605-5p	44
hsa-miR-676	43
hsa-miR-641	43
hsa-miR-548j	42
hsa-miR-2355-5p	42
hsa-miR-138	41
hsa-miR-874	41
hsa-miR-654-3p	40
hsa-miR-1291	39
hsa-miR-1247	39
hsa-miR-576-5p	39
hsa-miR-576-3p	39
hsa-miR-642b	38
hsa-miR-124	38
hsa-miR-3138	38
hsa-miR-552	38
hsa-miR-361-3p	37
hsa-miR-548e	37
hsa-miR-1287	36
hsa-miR-548h	36
hsa-miR-135b	36
hsa-miR-767-5p	35
hsa-miR-889	35
hsa-miR-323-3p	34
hsa-miR-655	34
hsa-miR-1273d	33
hsa-miR-582-3p	32
hsa-miR-590-3p	32
hsa-miR-377	31
hsa-miR-127-5p	30
hsa-miR-371-5p	28
hsa-miR-1179	28
hsa-miR-501-3p	27
hsa-miR-139-3p	27
hsa-miR-505	27
hsa-miR-129-5p	26
hsa-miR-590-5p	25
hsa-miR-3163	24
hsa-miR-410	24
hsa-miR-4301	24
hsa-miR-625	24
hsa-miR-338-5p	22
hsa-miR-3909	22
hsa-miR-326	22
hsa-miR-3190	21
hsa-miR-3154	20
hsa-miR-485-3p	20
hsa-miR-3679-5p	20
hsa-miR-409-3p	20
hsa-miR-548a-3p	19
hsa-miR-3158	19
hsa-miR-589	19
hsa-miR-3674	18
hsa-miR-4284	18
hsa-miR-542-3p	18
hsa-miR-206	18
hsa-miR-3622a-5p	18
hsa-miR-769-5p	17
hsa-miR-1273c	17
hsa-miR-212	17
hsa-miR-4306	17
hsa-miR-299-5p	17
hsa-miR-329	17
hsa-miR-1185	17
hsa-miR-548w	16
hsa-miR-548b-5p	16
hsa-miR-3613-5p	16
hsa-miR-1180	16
hsa-miR-3653	15
hsa-miR-137	15
hsa-miR-3179	15
hsa-miR-3934	15
hsa-miR-1274a	15
hsa-miR-490-5p	15
hsa-miR-301a	15
hsa-miR-184	15
hsa-miR-154	14
hsa-miR-450b-5p	14
hsa-miR-3912	14
hsa-miR-1269	14
hsa-miR-1266	14
hsa-miR-1262	14
hsa-miR-218	14
hsa-miR-190	14
hsa-miR-3660	13
hsa-miR-147b	13
hsa-miR-3180-5p	13
hsa-miR-3936	13
hsa-miR-765	13
hsa-miR-548n	13
hsa-miR-592	13
hsa-miR-454	12
hsa-miR-3151	12
hsa-miR-1292	12
hsa-miR-1268	12
hsa-miR-1258	12
hsa-miR-376b	12
hsa-miR-548u	12
hsa-miR-548i	12
hsa-miR-3690	12
hsa-miR-323b-3p	11
hsa-miR-3135	11
hsa-miR-3129	11
hsa-miR-1284	11
hsa-miR-548z	11
hsa-miR-548q	11
hsa-miR-3130-3p	11
hsa-miR-548aa	11
hsa-miR-372	11
hsa-miR-3613-3p	11
hsa-miR-1908	10
hsa-miR-3606	10
hsa-miR-3162	10
hsa-miR-3131	10
hsa-miR-3116	10
hsa-miR-487a	10
hsa-miR-450a	10
hsa-miR-3200-5p	10
hsa-miR-204	10
hsa-miR-409-5p	10
hsa-miR-146b-3p	10
hsa-miR-18b	10
hsa-miR-944	9
hsa-miR-3140	9
hsa-miR-769-3p	9
hsa-miR-3916	9
hsa-miR-3910	9
hsa-miR-766	9
hsa-miR-1250	9
hsa-miR-135a	9
hsa-miR-1303	9
hsa-miR-299-3p	9
hsa-miR-651	9
hsa-miR-296-5p	8
hsa-miR-489	8
hsa-miR-3145	8
hsa-miR-3143	8
hsa-miR-3127	8
hsa-miR-517a	8
hsa-miR-3065-3p	8
hsa-miR-3200-3p	8
hsa-miR-2355-3p	8
hsa-miR-3676	7
hsa-miR-149	7
hsa-miR-935	7
hsa-miR-512-3p	7
hsa-miR-1282	7
hsa-miR-1270	7
hsa-miR-720	7
hsa-miR-509-3-5p	7
hsa-miR-3202	7
hsa-miR-1827	7
hsa-miR-19a	7
hsa-miR-219-5p	7
hsa-miR-3196	6
hsa-miR-3192	6
hsa-miR-3174	6
hsa-miR-3124	6
hsa-miR-3117	6
hsa-miR-1276	6
hsa-miR-1254	6
hsa-miR-548t	6
hsa-miR-1245	6
hsa-miR-330-5p	6
hsa-miR-3614-5p	6
hsa-miR-23c	6
hsa-miR-570	6
hsa-miR-370	6
hsa-miR-219-1-3p	6
hsa-miR-663	6
hsa-miR-556-3p	6
hsa-miR-190b	5
hsa-miR-3175	5
hsa-miR-3173	5
hsa-miR-3120	5
hsa-miR-1296	5
hsa-miR-3065-5p	5
hsa-miR-1273e	5
hsa-miR-548v	5
hsa-miR-337-5p	5
hsa-miR-511	5
hsa-miR-885-3p	5
hsa-miR-2114	5
hsa-miR-671-5p	5
hsa-miR-449b	5
hsa-miR-3150b	5
hsa-miR-153	4
hsa-miR-296-3p	4
hsa-miR-3199	4
hsa-miR-3193	4
hsa-miR-3164	4
hsa-miR-3141	4
hsa-miR-3914	4
hsa-miR-491-5p	4
hsa-miR-1286	4
hsa-miR-1283	4
hsa-miR-1273	4
hsa-miR-548x	4
hsa-miR-548o	4
hsa-miR-217	4
hsa-miR-1537	4
hsa-miR-381	4
hsa-miR-663b	4
hsa-miR-665	4
hsa-miR-656	4
hsa-miR-550a	4
hsa-miR-1973	4
hsa-miR-492	3
hsa-miR-3612	3
hsa-miR-3160	3
hsa-miR-3157	3
hsa-miR-3940	3
hsa-miR-3146	3
hsa-miR-525-5p	3
hsa-miR-431	3
hsa-miR-3134	3
hsa-miR-3133	3
hsa-miR-3917	3
hsa-miR-3913	3
hsa-miR-2277-5p	3
hsa-miR-1249	3
hsa-miR-585	3
hsa-miR-202	3
hsa-miR-885-5p	3
hsa-miR-337-3p	3
hsa-miR-320e	3
hsa-miR-876-3p	3
hsa-miR-1197	3
hsa-miR-520a-3p	3
hsa-miR-3677	2
hsa-miR-331-5p	2
hsa-miR-3654	2
hsa-miR-500a	2
hsa-miR-512-5p	2
hsa-miR-493	2
hsa-miR-3195	2
hsa-miR-3144-3p	2
hsa-miR-3183	2
hsa-miR-501-5p	2
hsa-miR-105	2
hsa-miR-466	2
hsa-miR-520c-3p	2
hsa-miR-3152	2
hsa-miR-3942	2
hsa-miR-3149	2
hsa-miR-3123	2
hsa-miR-518b	2
hsa-miR-491-3p	2
hsa-miR-3647-3p	2
hsa-miR-3130-5p	2
hsa-miR-1265	2
hsa-miR-548p	2
hsa-miR-1248	2
hsa-miR-1244	2
hsa-miR-548f	2
hsa-miR-211	2
hsa-miR-548b-3p	2
hsa-miR-888	2
hsa-miR-873	2
hsa-miR-3605-3p	2
hsa-miR-380	2
hsa-miR-671-3p	2
hsa-miR-654-5p	2
hsa-miR-449a	2
hsa-miR-34b	2
hsa-miR-1304	2
hsa-miR-323-5p	2
hsa-miR-615-5p	2
hsa-miR-1976	2
hsa-miR-3691	2
hsa-miR-624	2
hsa-miR-3682	2
hsa-miR-516a-5p	1
hsa-miR-3667-5p	1
hsa-miR-618	1
hsa-miR-610	1
hsa-miR-600	1
hsa-miR-34c-3p	1
hsa-miR-3659	1
hsa-miR-3652	1
hsa-miR-3650	1
hsa-miR-3144-5p	1
hsa-miR-496	1
hsa-miR-1468	1
hsa-miR-3198	1
hsa-miR-642a	1
hsa-miR-3188	1
hsa-miR-3184	1
hsa-miR-450b-3p	1
hsa-miR-3177	1
hsa-miR-3176	1
hsa-miR-3167	1
hsa-miR-3156	1
hsa-miR-3155	1
hsa-miR-3148	1
hsa-miR-3147	1
hsa-miR-3939	1
hsa-miR-3937	1
hsa-miR-3139	1
hsa-miR-3137	1
hsa-miR-3128	1
hsa-miR-3125	1
hsa-miR-525-3p	1
hsa-miR-519d	1
hsa-miR-3907	1
hsa-miR-518f	1
hsa-miR-1297	1
hsa-miR-1295	1
hsa-miR-1289	1
hsa-miR-508-3p	1
hsa-miR-298	1
hsa-miR-1256	1
hsa-miR-1252	1
hsa-miR-513b	1
hsa-miR-548s	1
hsa-miR-1238	1
hsa-miR-1234	1
hsa-miR-1231	1
hsa-miR-1228	1
hsa-miR-1227	1
hsa-miR-580	1
hsa-miR-579	1
hsa-miR-216b	1
hsa-miR-549	1
hsa-miR-4326	1
hsa-miR-523	1
hsa-miR-522	1
hsa-miR-524-5p	1
hsa-miR-2116	1
hsa-miR-2115	1
hsa-miR-502-5p	1
hsa-miR-548d-3p	1
hsa-miR-520g	1
hsa-miR-188-3p	1
hsa-miR-301b	1
hsa-miR-509-5p	1
hsa-miR-668	1
hsa-miR-2278	1
hsa-miR-2276	1
hsa-miR-513a-5p	1
hsa-miR-550b	1
hsa-miR-520a-5p	1
hsa-miR-1972	1
hsa-miR-627	1
hsa-miR-620	1
hsa-miR-3688	1
hsa-miR-3680	1
