# Supplementary material for: Differential Expression of miRNAs in Colorectal Cancer: Comparison of Paired Tumor Tissue and Adjacent Normal Mucosa Using High-Throughput Sequencing
Source: PLoS One. 2012 Apr 17;7(4):e34150. doi: 10.1371/journal.pone.0034150 (PMC3328481; doi:10.1371/journal.pone.0034150)
Supplement: Dataset S1 — miR count data for all samples in the study. Output from processed sequencing data aligned to the Homo Sapiens hg18 genome reference using the miRanalyzer tool version 0.2. (ZIP) [file pone.0034150.s006.zip › N8.txt]

name	readCount
hsa-miR-192	2292068
hsa-let-7f	1645796
hsa-let-7a	1430185
hsa-let-7b	674239
hsa-miR-21	582149
hsa-miR-1	234553
hsa-let-7g	182856
hsa-let-7d	135982
hsa-miR-103	134200
hsa-miR-215	128264
hsa-miR-140-3p	127872
hsa-miR-29a	107513
hsa-miR-320a	86175
hsa-miR-200b	83968
hsa-let-7i	80726
hsa-let-7e	75988
hsa-let-7c	68954
hsa-miR-143	62040
hsa-miR-200c	51702
hsa-miR-221	48971
hsa-miR-191	48228
hsa-miR-23a	41322
hsa-miR-101	36865
hsa-miR-375	36053
hsa-miR-378	33487
hsa-miR-26a	30888
hsa-miR-26b	28068
hsa-miR-25	26544
hsa-miR-10a	24696
hsa-miR-92a	23331
hsa-miR-200a	22511
hsa-miR-24	18325
hsa-miR-125a-5p	15656
hsa-miR-30d	15382
hsa-miR-152	15292
hsa-miR-23b	14919
hsa-miR-148a	14895
hsa-miR-194	13729
hsa-miR-3168	12961
hsa-miR-145	12710
hsa-miR-186	11618
hsa-miR-107	11406
hsa-miR-16	10629
hsa-miR-29c	10498
hsa-miR-27b	9173
hsa-miR-30a	9081
hsa-miR-222	8828
hsa-miR-27a	8148
hsa-miR-429	8118
hsa-miR-125b	8087
hsa-miR-22	7416
hsa-miR-203	6826
hsa-miR-29b	6576
hsa-miR-185	6535
hsa-miR-451	6270
hsa-miR-146b-5p	6209
hsa-miR-181a	5863
hsa-miR-99b	5659
hsa-miR-195	5274
hsa-miR-196a	5116
hsa-miR-423-5p	4666
hsa-miR-574-3p	4505
hsa-miR-142-5p	4093
hsa-miR-340	3962
hsa-miR-151-3p	3802
hsa-miR-92b	3667
hsa-miR-196b	3404
hsa-miR-127-3p	3198
hsa-miR-30e	2997
hsa-miR-181b	2917
hsa-miR-100	2643
hsa-miR-532-5p	2503
hsa-miR-99a	2462
hsa-miR-497	2452
hsa-miR-130a	2409
hsa-miR-432	2294
hsa-miR-15b	2237
hsa-miR-495	2135
hsa-miR-369-3p	2134
hsa-miR-19b	2108
hsa-miR-128	2027
hsa-miR-28-5p	2003
hsa-miR-452	1982
hsa-miR-28-3p	1971
hsa-miR-330-3p	1937
hsa-miR-224	1883
hsa-miR-423-3p	1759
hsa-miR-33a	1745
hsa-miR-15a	1736
hsa-miR-141	1678
hsa-miR-98	1652
hsa-miR-93	1572
hsa-miR-181d	1397
hsa-miR-106b	1361
hsa-miR-598	1293
hsa-miR-126	1291
hsa-miR-148b	1278
hsa-miR-660	1256
hsa-miR-146a	1208
hsa-miR-155	1200
hsa-miR-3182	1200
hsa-miR-10b	1188
hsa-miR-151-5p	1144
hsa-miR-1307	1118
hsa-miR-744	1067
hsa-miR-425	1051
hsa-miR-342-3p	1034
hsa-miR-361-5p	956
hsa-miR-320b	907
hsa-miR-1246	863
hsa-miR-374a	825
hsa-miR-374b	775
hsa-miR-34c-5p	748
hsa-miR-17	739
hsa-miR-20a	671
hsa-miR-95	669
hsa-miR-139-5p	667
hsa-miR-502-3p	624
hsa-miR-199a-5p	609
hsa-miR-223	592
hsa-miR-365	566
hsa-miR-486-5p	566
hsa-miR-9	555
hsa-miR-543	542
hsa-miR-335	536
hsa-miR-193b	519
hsa-miR-30c	519
hsa-miR-363	498
hsa-miR-199b-5p	477
hsa-miR-210	450
hsa-miR-433	448
hsa-miR-4286	437
hsa-miR-7	391
hsa-miR-144	387
hsa-miR-652	378
hsa-miR-345	370
hsa-miR-193a-3p	368
hsa-miR-574-5p	366
hsa-miR-214	366
hsa-miR-338-3p	359
hsa-miR-382	355
hsa-miR-130b	349
hsa-miR-142-3p	348
hsa-miR-487b	340
hsa-miR-708	323
hsa-miR-1260b	315
hsa-miR-378c	310
hsa-miR-1277	308
hsa-miR-320c	307
hsa-miR-532-3p	305
hsa-miR-136	299
hsa-miR-376c	293
hsa-miR-342-5p	290
hsa-miR-499-5p	283
hsa-miR-411	281
hsa-miR-379	271
hsa-miR-503	266
hsa-miR-664	257
hsa-miR-504	254
hsa-miR-1274b	244
hsa-miR-484	238
hsa-miR-132	235
hsa-miR-150	230
hsa-miR-424	230
hsa-miR-654-3p	219
hsa-miR-129-3p	212
hsa-miR-485-3p	200
hsa-miR-32	200
hsa-miR-339-3p	197
hsa-miR-133a	194
hsa-miR-485-5p	182
hsa-miR-421	177
hsa-miR-320d	169
hsa-miR-30b	165
hsa-miR-182	162
hsa-miR-134	154
hsa-miR-362-5p	154
hsa-miR-339-5p	150
hsa-miR-410	147
hsa-miR-331-3p	145
hsa-miR-323-3p	145
hsa-miR-369-5p	141
hsa-miR-629	136
hsa-miR-625	134
hsa-miR-409-3p	133
hsa-miR-548c-5p	132
hsa-miR-1285	132
hsa-miR-197	130
hsa-miR-147b	129
hsa-miR-552	124
hsa-miR-23c	122
hsa-miR-1261	119
hsa-miR-642b	113
hsa-miR-193a-5p	111
hsa-miR-138	110
hsa-miR-1278	110
hsa-miR-455-5p	103
hsa-miR-494	102
hsa-miR-576-3p	102
hsa-miR-409-5p	101
hsa-miR-188-5p	97
hsa-miR-455-3p	96
hsa-miR-548e	96
hsa-miR-376a	95
hsa-miR-181c	95
hsa-miR-362-3p	92
hsa-miR-324-5p	91
hsa-miR-1255a	90
hsa-miR-1301	88
hsa-miR-628-5p	87
hsa-miR-1224-5p	86
hsa-miR-1247	86
hsa-miR-361-3p	85
hsa-miR-183	85
hsa-miR-33b	84
hsa-miR-3614-3p	82
hsa-miR-874	82
hsa-miR-328	82
hsa-miR-940	80
hsa-miR-338-5p	78
hsa-miR-1185	78
hsa-miR-501-3p	74
hsa-miR-720	74
hsa-miR-2110	72
hsa-miR-1827	71
hsa-miR-324-3p	70
hsa-miR-4301	69
hsa-miR-378b	68
hsa-miR-140-5p	66
hsa-miR-381	66
hsa-miR-377	64
hsa-miR-577	63
hsa-miR-483-5p	62
hsa-miR-125a-3p	61
hsa-miR-3690	60
hsa-miR-329	59
hsa-miR-941	58
hsa-miR-548k	58
hsa-miR-590-3p	58
hsa-miR-1271	57
hsa-miR-548i	57
hsa-miR-212	57
hsa-miR-3065-5p	56
hsa-miR-486-3p	56
hsa-miR-124	54
hsa-miR-3928	54
hsa-miR-487a	54
hsa-miR-376b	54
hsa-miR-18a	54
hsa-miR-3127	53
hsa-miR-877	53
hsa-miR-129-5p	51
hsa-miR-500a	50
hsa-miR-1274a	50
hsa-miR-584	50
hsa-miR-34a	49
hsa-miR-422a	47
hsa-miR-217	47
hsa-miR-548d-5p	47
hsa-miR-146b-3p	47
hsa-miR-641	47
hsa-miR-1266	44
hsa-miR-889	44
hsa-miR-1306	44
hsa-miR-127-5p	43
hsa-miR-323b-3p	43
hsa-miR-1262	43
hsa-miR-542-3p	42
hsa-miR-548a-3p	40
hsa-miR-450b-5p	40
hsa-miR-1299	40
hsa-miR-3934	39
hsa-miR-301a	39
hsa-miR-548j	38
hsa-miR-154	37
hsa-miR-31	36
hsa-miR-548aa	35
hsa-miR-505	34
hsa-miR-218	33
hsa-miR-135b	32
hsa-miR-3615	31
hsa-miR-1255b	31
hsa-miR-296-5p	30
hsa-miR-766	30
hsa-miR-3129	29
hsa-miR-493	27
hsa-miR-3605-5p	27
hsa-miR-3138	25
hsa-miR-299-3p	25
hsa-miR-656	25
hsa-miR-1287	24
hsa-miR-582-3p	24
hsa-miR-655	24
hsa-miR-190	24
hsa-miR-135a	23
hsa-miR-326	22
hsa-miR-665	22
hsa-miR-3656	21
hsa-miR-589	21
hsa-miR-296-3p	20
hsa-miR-216b	20
hsa-miR-887	20
hsa-miR-873	20
hsa-miR-380	20
hsa-miR-769-5p	19
hsa-miR-582-5p	19
hsa-miR-676	19
hsa-miR-454	18
hsa-miR-1273c	18
hsa-miR-3130-3p	18
hsa-miR-2355-5p	18
hsa-miR-590-5p	18
hsa-miR-3158	17
hsa-miR-202	17
hsa-miR-671-5p	17
hsa-miR-370	17
hsa-miR-299-5p	17
hsa-miR-3131	16
hsa-miR-1284	16
hsa-miR-548z	16
hsa-miR-19a	16
hsa-miR-137	15
hsa-miR-96	15
hsa-miR-1294	15
hsa-miR-1248	15
hsa-miR-2355-3p	15
hsa-miR-1260	14
hsa-miR-337-5p	14
hsa-miR-539	14
hsa-miR-3622a-5p	14
hsa-miR-942	13
hsa-miR-760	13
hsa-miR-1268	13
hsa-miR-20b	13
hsa-miR-548b-5p	13
hsa-miR-548v	12
hsa-miR-548o	12
hsa-miR-548n	12
hsa-miR-206	12
hsa-miR-204	12
hsa-miR-490-3p	12
hsa-miR-3179	11
hsa-miR-3916	11
hsa-miR-3912	11
hsa-miR-450a	11
hsa-miR-139-3p	11
hsa-miR-671-3p	11
hsa-miR-3613-3p	11
hsa-miR-551b	11
hsa-miR-3116	10
hsa-miR-548w	10
hsa-miR-548u	10
hsa-miR-548h	10
hsa-miR-190b	9
hsa-miR-496	9
hsa-miR-3117	9
hsa-miR-1258	9
hsa-miR-3613-5p	9
hsa-miR-1468	8
hsa-miR-501-5p	8
hsa-miR-3174	8
hsa-miR-3173	8
hsa-miR-3163	8
hsa-miR-3121	8
hsa-miR-1290	8
hsa-miR-1537	8
hsa-miR-576-5p	8
hsa-miR-3202	8
hsa-miR-654-5p	8
hsa-miR-331-5p	7
hsa-miR-935	7
hsa-miR-3195	7
hsa-miR-3192	7
hsa-miR-642a	7
hsa-miR-3146	7
hsa-miR-3140	7
hsa-miR-1291	7
hsa-miR-1244	7
hsa-miR-3200-3p	7
hsa-miR-3190	6
hsa-miR-122	6
hsa-miR-3145	6
hsa-miR-769-3p	6
hsa-miR-491-5p	6
hsa-miR-3910	6
hsa-miR-1292	6
hsa-miR-2277-5p	6
hsa-miR-3647-3p	6
hsa-miR-1254	6
hsa-miR-592	6
hsa-miR-585	6
hsa-miR-550a	6
hsa-miR-1180	6
hsa-miR-1972	6
hsa-miR-184	6
hsa-miR-3664	5
hsa-miR-3152	5
hsa-miR-3942	5
hsa-miR-3909	5
hsa-miR-548t	5
hsa-miR-548p	5
hsa-miR-106a	5
hsa-miR-320e	5
hsa-miR-219-1-3p	5
hsa-miR-219-5p	5
hsa-miR-3652	4
hsa-miR-944	4
hsa-miR-3196	4
hsa-miR-3167	4
hsa-miR-3161	4
hsa-miR-3141	4
hsa-miR-3139	4
hsa-miR-3136	4
hsa-miR-3135	4
hsa-miR-3065-3p	4
hsa-miR-1273d	4
hsa-miR-548l	4
hsa-miR-509-3-5p	4
hsa-miR-3679-5p	4
hsa-miR-3150b	4
hsa-miR-556-3p	4
hsa-miR-627	4
hsa-miR-618	3
hsa-miR-3660	3
hsa-miR-153	3
hsa-miR-149	3
hsa-miR-3617	3
hsa-miR-3159	3
hsa-miR-3154	3
hsa-miR-3143	3
hsa-miR-3936	3
hsa-miR-3921	3
hsa-miR-3917	3
hsa-miR-3913	3
hsa-miR-1280	3
hsa-miR-548x	3
hsa-miR-548s	3
hsa-miR-1249	3
hsa-miR-1245	3
hsa-miR-1243	3
hsa-miR-216a	3
hsa-miR-337-3p	3
hsa-miR-511	3
hsa-miR-885-3p	3
hsa-miR-490-5p	3
hsa-miR-34b	3
hsa-miR-188-3p	3
hsa-miR-1303	3
hsa-miR-323-5p	3
hsa-miR-551a	3
hsa-miR-1197	3
hsa-miR-1179	3
hsa-miR-3687	3
hsa-miR-767-5p	2
hsa-miR-3677	2
hsa-miR-3659	2
hsa-miR-3651	2
hsa-miR-937	2
hsa-miR-4284	2
hsa-miR-3199	2
hsa-miR-3185	2
hsa-miR-483-3p	2
hsa-miR-3176	2
hsa-miR-3175	2
hsa-miR-3164	2
hsa-miR-3155	2
hsa-miR-3151	2
hsa-miR-3940	2
hsa-miR-3134	2
hsa-miR-3133	2
hsa-miR-3925	2
hsa-miR-3120	2
hsa-miR-1296	2
hsa-miR-758	2
hsa-miR-1270	2
hsa-miR-1256	2
hsa-miR-1250	2
hsa-miR-330-5p	2
hsa-miR-3614-5p	2
hsa-miR-371-5p	2
hsa-miR-4326	2
hsa-miR-4306	2
hsa-miR-3605-3p	2
hsa-miR-133b	2
hsa-miR-548d-3p	2
hsa-miR-1323	2
hsa-miR-346	2
hsa-miR-876-5p	2
hsa-miR-1193	2
hsa-miR-1976	2
hsa-miR-1973	2
hsa-miR-605	1
hsa-miR-603	1
hsa-miR-600	1
hsa-miR-34c-3p	1
hsa-miR-3622a-3p	1
hsa-miR-3662	1
hsa-miR-3654	1
hsa-miR-3653	1
hsa-miR-3144-5p	1
hsa-miR-492	1
hsa-miR-628-3p	1
hsa-miR-489	1
hsa-miR-3183	1
hsa-miR-450b-3p	1
hsa-miR-3610	1
hsa-miR-3606	1
hsa-miR-3165	1
hsa-miR-3162	1
hsa-miR-3160	1
hsa-miR-3157	1
hsa-miR-3941	1
hsa-miR-3148	1
hsa-miR-3132	1
hsa-miR-3920	1
hsa-miR-3124	1
hsa-miR-3915	1
hsa-miR-3911	1
hsa-miR-491-3p	1
hsa-miR-1289	1
hsa-miR-1275	1
hsa-miR-1269	1
hsa-miR-1265	1
hsa-miR-3200-5p	1
hsa-miR-1257	1
hsa-miR-1252	1
hsa-miR-513c	1
hsa-miR-548m	1
hsa-miR-548g	1
hsa-miR-548f	1
hsa-miR-1237	1
hsa-miR-1233	1
hsa-miR-1226	1
hsa-miR-578	1
hsa-miR-570	1
hsa-miR-3126-5p	1
hsa-miR-544	1
hsa-miR-3679-3p	1
hsa-miR-890	1
hsa-miR-885-5p	1
hsa-miR-514	1
hsa-miR-2114	1
hsa-miR-383	1
hsa-miR-663b	1
hsa-miR-1304	1
hsa-miR-1302	1
hsa-miR-509-5p	1
hsa-miR-876-3p	1
hsa-miR-668	1
hsa-miR-509-3p	1
hsa-miR-2278	1
hsa-miR-653	1
hsa-miR-651	1
hsa-miR-3691	1
hsa-miR-3684	1
hsa-miR-3682	1
hsa-miR-187	1
hsa-miR-3678-3p	1
