# Supplementary material for: Differential Expression of miRNAs in Colorectal Cancer: Comparison of Paired Tumor Tissue and Adjacent Normal Mucosa Using High-Throughput Sequencing
Source: PLoS One. 2012 Apr 17;7(4):e34150. doi: 10.1371/journal.pone.0034150 (PMC3328481; doi:10.1371/journal.pone.0034150)
Supplement: Dataset S1 — miR count data for all samples in the study. Output from processed sequencing data aligned to the Homo Sapiens hg18 genome reference using the miRanalyzer tool version 0.2. (ZIP) [file pone.0034150.s006.zip › T1.txt]

name	readCount
hsa-let-7f	1331768
hsa-miR-192	1077847
hsa-miR-375	1044444
hsa-let-7a	753964
hsa-let-7b	460329
hsa-let-7g	146326
hsa-let-7e	119405
hsa-miR-21	114521
hsa-let-7i	102422
hsa-miR-103	102376
hsa-miR-7	96144
hsa-miR-320a	68965
hsa-miR-140-3p	51331
hsa-miR-196a	42569
hsa-miR-1	39933
hsa-miR-29a	37090
hsa-miR-423-5p	35719
hsa-miR-26a	33629
hsa-let-7d	33248
hsa-let-7c	32321
hsa-miR-143	25787
hsa-miR-26b	24144
hsa-miR-200b	19577
hsa-miR-24	18832
hsa-miR-200a	17904
hsa-miR-30d	16082
hsa-miR-3168	13335
hsa-miR-191	13162
hsa-miR-25	12913
hsa-miR-101	12908
hsa-miR-200c	12532
hsa-miR-27b	11854
hsa-miR-378	11521
hsa-miR-196b	11369
hsa-miR-10a	10792
hsa-miR-330-3p	10694
hsa-miR-215	10270
hsa-miR-221	10054
hsa-miR-1224-5p	9934
hsa-miR-125a-5p	9898
hsa-miR-16	9247
hsa-miR-185	9221
hsa-miR-29c	8886
hsa-miR-194	8709
hsa-miR-99b	7964
hsa-miR-30a	7816
hsa-miR-107	7470
hsa-miR-432	7026
hsa-miR-98	6818
hsa-miR-146b-5p	6735
hsa-miR-23b	6509
hsa-miR-29b	6258
hsa-miR-181d	6218
hsa-miR-23a	6131
hsa-miR-744	5890
hsa-miR-532-5p	5496
hsa-miR-92a	4815
hsa-miR-429	4551
hsa-miR-27a	4530
hsa-miR-128	4330
hsa-miR-148a	3918
hsa-miR-22	3839
hsa-miR-10b	3797
hsa-miR-152	3594
hsa-miR-92b	3521
hsa-miR-129-3p	3479
hsa-miR-340	3426
hsa-miR-129-5p	3123
hsa-miR-127-3p	2987
hsa-miR-186	2867
hsa-miR-95	2319
hsa-miR-145	2294
hsa-miR-15b	2213
hsa-miR-15a	2203
hsa-miR-222	2145
hsa-miR-30e	2125
hsa-miR-148b	2118
hsa-miR-151-3p	2116
hsa-miR-598	2096
hsa-miR-181a	2051
hsa-miR-125b	1906
hsa-miR-342-3p	1702
hsa-miR-423-3p	1469
hsa-miR-137	1446
hsa-miR-223	1402
hsa-miR-195	1304
hsa-miR-1269	1157
hsa-miR-1301	1146
hsa-miR-181b	1145
hsa-miR-141	992
hsa-miR-320b	942
hsa-miR-451	919
hsa-miR-146a	886
hsa-miR-361-5p	881
hsa-miR-151-5p	855
hsa-miR-653	830
hsa-miR-93	805
hsa-miR-374a	797
hsa-miR-489	789
hsa-miR-452	766
hsa-miR-1827	756
hsa-miR-142-5p	750
hsa-miR-28-3p	740
hsa-miR-224	736
hsa-miR-497	715
hsa-miR-660	692
hsa-miR-99a	692
hsa-miR-106b	689
hsa-miR-33a	673
hsa-miR-100	658
hsa-miR-139-5p	632
hsa-miR-155	626
hsa-miR-28-5p	601
hsa-miR-182	598
hsa-miR-652	579
hsa-miR-424	561
hsa-miR-134	557
hsa-miR-203	557
hsa-miR-193a-5p	521
hsa-miR-374b	503
hsa-miR-130a	486
hsa-miR-323-3p	486
hsa-miR-1307	480
hsa-miR-324-5p	475
hsa-miR-30c	464
hsa-miR-574-3p	439
hsa-miR-339-3p	435
hsa-miR-335	429
hsa-miR-487b	427
hsa-miR-126	402
hsa-miR-331-3p	397
hsa-miR-502-3p	393
hsa-miR-96	391
hsa-miR-181c	382
hsa-miR-433	378
hsa-miR-204	354
hsa-miR-2110	347
hsa-miR-193a-3p	346
hsa-miR-382	331
hsa-miR-365	327
hsa-miR-486-5p	313
hsa-miR-342-5p	306
hsa-miR-379	297
hsa-miR-1468	292
hsa-miR-425	292
hsa-miR-3065-3p	292
hsa-miR-184	290
hsa-miR-877	283
hsa-miR-320c	278
hsa-miR-421	277
hsa-miR-495	269
hsa-miR-153	260
hsa-miR-328	258
hsa-miR-889	253
hsa-miR-664	253
hsa-miR-183	250
hsa-miR-210	249
hsa-miR-369-3p	244
hsa-miR-499-5p	231
hsa-miR-30b	220
hsa-miR-34a	219
hsa-miR-345	215
hsa-miR-532-3p	206
hsa-miR-19b	200
hsa-miR-339-5p	189
hsa-miR-615-3p	186
hsa-miR-551b	182
hsa-miR-142-3p	173
hsa-miR-3065-5p	171
hsa-miR-1260b	169
hsa-miR-330-5p	167
hsa-miR-503	164
hsa-miR-504	163
hsa-miR-187	163
hsa-miR-338-3p	161
hsa-miR-34c-5p	161
hsa-miR-130b	157
hsa-miR-615-5p	156
hsa-miR-199a-5p	155
hsa-miR-4286	154
hsa-miR-376c	154
hsa-miR-485-5p	150
hsa-miR-135a	150
hsa-miR-3131	145
hsa-miR-410	143
hsa-miR-1274b	143
hsa-miR-136	137
hsa-miR-132	135
hsa-miR-197	135
hsa-miR-1246	134
hsa-miR-887	134
hsa-miR-574-5p	131
hsa-miR-874	130
hsa-miR-485-3p	128
hsa-miR-320d	127
hsa-miR-642b	126
hsa-miR-1179	126
hsa-miR-494	123
hsa-miR-17	122
hsa-miR-543	121
hsa-miR-199b-5p	120
hsa-miR-708	120
hsa-miR-127-5p	119
hsa-miR-31	118
hsa-miR-484	117
hsa-miR-542-3p	112
hsa-miR-323b-3p	108
hsa-miR-760	108
hsa-miR-486-3p	99
hsa-miR-193b	98
hsa-miR-301a	95
hsa-miR-1294	93
hsa-miR-361-3p	92
hsa-miR-362-5p	91
hsa-miR-409-3p	91
hsa-miR-326	89
hsa-miR-629	89
hsa-miR-33b	88
hsa-miR-1277	86
hsa-miR-20a	86
hsa-miR-409-5p	84
hsa-miR-455-5p	82
hsa-miR-584	79
hsa-miR-32	77
hsa-miR-628-5p	76
hsa-miR-769-5p	76
hsa-miR-1255a	75
hsa-miR-378c	74
hsa-miR-324-3p	74
hsa-miR-362-3p	73
hsa-miR-582-5p	71
hsa-miR-411	70
hsa-miR-214	69
hsa-miR-671-5p	69
hsa-miR-376a	67
hsa-miR-940	65
hsa-miR-3182	64
hsa-miR-1285	62
hsa-miR-378b	62
hsa-miR-150	61
hsa-miR-188-5p	61
hsa-miR-3605-5p	60
hsa-miR-1180	60
hsa-miR-455-3p	59
hsa-miR-363	58
hsa-miR-941	54
hsa-miR-125a-3p	54
hsa-miR-190b	51
hsa-miR-133a	50
hsa-miR-369-5p	50
hsa-miR-501-3p	49
hsa-miR-370	47
hsa-miR-3615	46
hsa-miR-1261	46
hsa-miR-885-3p	45
hsa-miR-3200-3p	44
hsa-miR-582-3p	44
hsa-miR-654-3p	42
hsa-miR-147b	39
hsa-miR-3934	38
hsa-miR-1291	38
hsa-miR-140-5p	37
hsa-miR-548e	36
hsa-miR-548k	35
hsa-miR-589	35
hsa-miR-505	35
hsa-miR-329	35
hsa-miR-676	35
hsa-miR-376b	34
hsa-miR-769-3p	33
hsa-miR-625	33
hsa-miR-138	31
hsa-miR-1287	31
hsa-miR-450a	30
hsa-miR-1185	30
hsa-miR-1271	29
hsa-miR-3928	28
hsa-miR-483-5p	27
hsa-miR-493	27
hsa-miR-3127	27
hsa-miR-144	26
hsa-miR-450b-5p	26
hsa-miR-548c-5p	25
hsa-miR-1278	25
hsa-miR-651	25
hsa-miR-9	24
hsa-miR-377	24
hsa-miR-146b-3p	24
hsa-miR-641	23
hsa-miR-548a-3p	22
hsa-miR-454	22
hsa-miR-1266	22
hsa-miR-548z	22
hsa-miR-552	22
hsa-miR-1306	22
hsa-miR-1197	21
hsa-miR-720	20
hsa-miR-154	19
hsa-miR-2355-5p	19
hsa-miR-381	19
hsa-miR-323-5p	19
hsa-miR-496	18
hsa-miR-576-3p	18
hsa-miR-3613-5p	18
hsa-miR-18a	18
hsa-miR-212	17
hsa-miR-338-5p	16
hsa-miR-219-1-3p	16
hsa-miR-501-5p	15
hsa-miR-139-3p	15
hsa-miR-654-5p	15
hsa-miR-590-3p	15
hsa-miR-3936	14
hsa-miR-1274a	14
hsa-miR-548b-5p	14
hsa-miR-3129	13
hsa-miR-3124	13
hsa-miR-765	13
hsa-miR-1247	13
hsa-miR-2355-3p	13
hsa-miR-548d-5p	13
hsa-miR-3190	12
hsa-miR-1284	12
hsa-miR-3679-5p	12
hsa-miR-3177	11
hsa-miR-422a	11
hsa-miR-3913	11
hsa-miR-1292	11
hsa-miR-1323	11
hsa-miR-655	11
hsa-miR-331-5p	10
hsa-miR-500a	10
hsa-miR-1224-3p	10
hsa-miR-3909	10
hsa-miR-487a	10
hsa-miR-3614-3p	10
hsa-miR-337-5p	10
hsa-miR-576-5p	10
hsa-miR-135b	10
hsa-miR-935	9
hsa-miR-3195	9
hsa-miR-3917	9
hsa-miR-766	9
hsa-miR-516b	9
hsa-miR-1250	9
hsa-miR-548n	9
hsa-miR-548i	9
hsa-miR-23c	9
hsa-miR-206	9
hsa-miR-668	9
hsa-miR-642a	8
hsa-miR-3912	8
hsa-miR-1262	8
hsa-miR-548j	8
hsa-miR-218	8
hsa-miR-380	8
hsa-miR-299-5p	8
hsa-miR-301b	8
hsa-miR-19a	8
hsa-miR-190	8
hsa-miR-3154	7
hsa-miR-3116	7
hsa-miR-1299	7
hsa-miR-3614-5p	7
hsa-miR-4301	7
hsa-miR-590-5p	7
hsa-miR-671-3p	7
hsa-miR-299-3p	7
hsa-miR-3613-3p	7
hsa-miR-656	7
hsa-miR-219-5p	7
hsa-miR-3176	6
hsa-miR-3158	6
hsa-miR-3138	6
hsa-miR-2277-5p	6
hsa-miR-3200-5p	6
hsa-miR-1248	6
hsa-miR-1255b	6
hsa-miR-885-5p	6
hsa-miR-1908	5
hsa-miR-3140	5
hsa-miR-431	5
hsa-miR-3135	5
hsa-miR-3117	5
hsa-miR-1268	5
hsa-miR-548h	5
hsa-miR-539	5
hsa-miR-337-3p	5
hsa-miR-4306	5
hsa-miR-3690	5
hsa-miR-618	4
hsa-miR-942	4
hsa-miR-3192	4
hsa-miR-542-5p	4
hsa-miR-1296	4
hsa-miR-1276	4
hsa-miR-1273c	4
hsa-miR-548x	4
hsa-miR-548w	4
hsa-miR-548u	4
hsa-miR-1249	4
hsa-miR-548l	4
hsa-miR-548aa	4
hsa-miR-20b	4
hsa-miR-217	4
hsa-miR-570	4
hsa-miR-544	4
hsa-miR-320e	4
hsa-miR-665	4
hsa-miR-2276	4
hsa-miR-550a	4
hsa-miR-3677	3
hsa-miR-296-5p	3
hsa-miR-3144-5p	3
hsa-miR-3194	3
hsa-miR-488	3
hsa-miR-3620	3
hsa-miR-3174	3
hsa-miR-3160	3
hsa-miR-3145	3
hsa-miR-3916	3
hsa-miR-1295	3
hsa-miR-508-3p	3
hsa-miR-1275	3
hsa-miR-1270	3
hsa-miR-3130-3p	3
hsa-miR-548o	3
hsa-miR-1229	3
hsa-miR-371-5p	3
hsa-miR-592	3
hsa-miR-548b-3p	3
hsa-miR-873	3
hsa-miR-3202	3
hsa-miR-3074	3
hsa-miR-3150b	3
hsa-miR-1303	3
hsa-miR-1302	3
hsa-miR-627	3
hsa-miR-516a-5p	2
hsa-miR-3676	2
hsa-miR-3661	2
hsa-miR-3656	2
hsa-miR-3652	2
hsa-miR-944	2
hsa-miR-4284	2
hsa-miR-933	2
hsa-miR-3196	2
hsa-miR-3191	2
hsa-miR-124	2
hsa-miR-122	2
hsa-miR-3188	2
hsa-miR-3187	2
hsa-miR-3179	2
hsa-miR-3175	2
hsa-miR-3180-3p	2
hsa-miR-3151	2
hsa-miR-3149	2
hsa-miR-3141	2
hsa-miR-3133	2
hsa-miR-3121	2
hsa-miR-491-5p	2
hsa-miR-3115	2
hsa-miR-758	2
hsa-miR-1286	2
hsa-miR-3647-3p	2
hsa-miR-1256	2
hsa-miR-1254	2
hsa-miR-1273d	2
hsa-miR-1252	2
hsa-miR-548v	2
hsa-miR-548s	2
hsa-miR-581	2
hsa-miR-1537	2
hsa-miR-202	2
hsa-miR-4326	2
hsa-miR-511	2
hsa-miR-449a	2
hsa-miR-548d-3p	2
hsa-miR-188-3p	2
hsa-miR-346	2
hsa-miR-3607-5p	2
hsa-miR-675	2
hsa-miR-670	2
hsa-miR-513a-5p	2
hsa-miR-3622a-5p	2
hsa-miR-767-5p	1
hsa-miR-3655	1
hsa-miR-3648	1
hsa-miR-1914	1
hsa-miR-149	1
hsa-miR-296-3p	1
hsa-miR-939	1
hsa-miR-3199	1
hsa-miR-3193	1
hsa-miR-3144-3p	1
hsa-miR-3183	1
hsa-miR-483-3p	1
hsa-miR-3181	1
hsa-miR-208b	1
hsa-miR-3611	1
hsa-miR-3610	1
hsa-miR-3169	1
hsa-miR-3167	1
hsa-miR-3161	1
hsa-miR-3159	1
hsa-miR-3942	1
hsa-miR-3941	1
hsa-miR-3940	1
hsa-miR-3146	1
hsa-miR-3136	1
hsa-miR-3134	1
hsa-miR-3125	1
hsa-miR-3123	1
hsa-miR-3120	1
hsa-miR-508-5p	1
hsa-miR-1290	1
hsa-miR-1260	1
hsa-miR-1251	1
hsa-miR-513c	1
hsa-miR-548q	1
hsa-miR-548p	1
hsa-miR-1226	1
hsa-miR-577	1
hsa-miR-216b	1
hsa-miR-3126-5p	1
hsa-miR-541	1
hsa-miR-2114	1
hsa-miR-3186-5p	1
hsa-miR-490-3p	1
hsa-miR-133b	1
hsa-miR-449b	1
hsa-miR-663b	1
hsa-miR-876-5p	1
hsa-miR-1193	1
hsa-miR-2278	1
hsa-miR-658	1
hsa-miR-550b	1
hsa-miR-1976	1
hsa-miR-3682	1
