# Supplementary material for: Differential Expression of miRNAs in Colorectal Cancer: Comparison of Paired Tumor Tissue and Adjacent Normal Mucosa Using High-Throughput Sequencing
Source: PLoS One. 2012 Apr 17;7(4):e34150. doi: 10.1371/journal.pone.0034150 (PMC3328481; doi:10.1371/journal.pone.0034150)
Supplement: Dataset S1 — miR count data for all samples in the study. Output from processed sequencing data aligned to the Homo Sapiens hg18 genome reference using the miRanalyzer tool version 0.2. (ZIP) [file pone.0034150.s006.zip › T2.txt]

name	readCount
hsa-let-7f	493915
hsa-let-7a	430961
hsa-miR-21	275254
hsa-let-7b	205199
hsa-miR-192	177074
hsa-miR-1	115388
hsa-miR-143	68697
hsa-let-7c	54371
hsa-let-7i	39758
hsa-let-7e	34688
hsa-let-7g	31912
hsa-miR-320a	24426
hsa-miR-103	21980
hsa-miR-140-3p	20150
hsa-miR-29a	18395
hsa-miR-221	17837
hsa-miR-24	15864
hsa-let-7d	12167
hsa-miR-92a	11529
hsa-miR-423-5p	11162
hsa-miR-26a	10508
hsa-miR-10a	10284
hsa-miR-23a	9162
hsa-miR-25	8203
hsa-miR-3168	8065
hsa-miR-26b	7063
hsa-miR-27a	5212
hsa-miR-378	4616
hsa-miR-30d	4185
hsa-miR-191	3739
hsa-miR-27b	3692
hsa-miR-101	3597
hsa-miR-375	3356
hsa-miR-30a	3286
hsa-miR-200b	3082
hsa-miR-200c	2892
hsa-miR-196b	2841
hsa-miR-146b-5p	2531
hsa-miR-152	2485
hsa-miR-222	2049
hsa-miR-22	2005
hsa-miR-203	1966
hsa-miR-125b	1871
hsa-miR-92b	1838
hsa-miR-194	1735
hsa-miR-125a-5p	1729
hsa-miR-185	1684
hsa-miR-99b	1675
hsa-miR-224	1592
hsa-miR-23b	1548
hsa-miR-145	1532
hsa-miR-107	1528
hsa-miR-340	1489
hsa-miR-451	1360
hsa-miR-16	1229
hsa-miR-532-5p	1229
hsa-miR-99a	1099
hsa-miR-98	1068
hsa-miR-29c	915
hsa-miR-186	906
hsa-miR-1827	865
hsa-miR-200a	847
hsa-miR-151-3p	824
hsa-miR-1246	796
hsa-miR-452	786
hsa-miR-29b	774
hsa-miR-744	726
hsa-miR-181a	689
hsa-miR-7	654
hsa-miR-148a	634
hsa-miR-128	618
hsa-miR-223	616
hsa-miR-195	580
hsa-miR-100	577
hsa-miR-30e	553
hsa-miR-127-3p	546
hsa-miR-142-5p	481
hsa-miR-497	477
hsa-miR-28-3p	475
hsa-miR-130a	424
hsa-miR-196a	406
hsa-miR-146a	401
hsa-miR-28-5p	400
hsa-miR-423-3p	382
hsa-miR-181d	380
hsa-miR-320b	370
hsa-miR-363	365
hsa-miR-93	344
hsa-miR-374a	343
hsa-miR-181b	343
hsa-miR-432	316
hsa-miR-199a-5p	303
hsa-miR-95	298
hsa-miR-495	271
hsa-miR-155	264
hsa-miR-369-3p	253
hsa-miR-330-3p	253
hsa-miR-33a	243
hsa-miR-584	241
hsa-miR-193a-5p	234
hsa-miR-34c-5p	226
hsa-miR-424	224
hsa-miR-15a	218
hsa-miR-503	216
hsa-miR-106b	215
hsa-miR-15b	195
hsa-miR-429	187
hsa-miR-574-3p	180
hsa-miR-134	180
hsa-miR-193b	172
hsa-miR-10b	169
hsa-miR-374b	169
hsa-miR-215	168
hsa-miR-660	168
hsa-miR-151-5p	166
hsa-miR-365	166
hsa-miR-499-5p	162
hsa-miR-31	155
hsa-miR-598	151
hsa-miR-17	146
hsa-miR-361-5p	144
hsa-miR-486-5p	138
hsa-miR-148b	136
hsa-miR-382	129
hsa-miR-20a	129
hsa-miR-342-3p	127
hsa-miR-1277	125
hsa-miR-708	124
hsa-miR-126	123
hsa-miR-214	122
hsa-miR-543	122
hsa-miR-379	116
hsa-miR-502-3p	109
hsa-miR-210	108
hsa-miR-19b	106
hsa-miR-339-3p	100
hsa-miR-199b-5p	99
hsa-miR-1247	99
hsa-miR-9	99
hsa-miR-433	97
hsa-miR-335	96
hsa-miR-320c	91
hsa-miR-96	90
hsa-miR-144	81
hsa-miR-141	81
hsa-miR-193a-3p	80
hsa-miR-425	78
hsa-miR-378c	76
hsa-miR-34a	72
hsa-miR-30c	68
hsa-miR-1261	64
hsa-miR-133a	63
hsa-miR-132	61
hsa-miR-1307	61
hsa-miR-629	61
hsa-miR-574-5p	60
hsa-miR-1301	59
hsa-miR-127-5p	59
hsa-miR-323-3p	58
hsa-miR-345	53
hsa-miR-483-5p	53
hsa-miR-2110	52
hsa-miR-182	52
hsa-miR-378b	51
hsa-miR-130b	51
hsa-miR-542-3p	51
hsa-miR-181c	46
hsa-miR-552	44
hsa-miR-139-5p	43
hsa-miR-4286	42
hsa-miR-494	41
hsa-miR-1274b	40
hsa-miR-889	40
hsa-miR-135b	40
hsa-miR-30b	39
hsa-miR-652	38
hsa-miR-487b	35
hsa-miR-455-5p	35
hsa-miR-421	34
hsa-miR-331-3p	33
hsa-miR-1224-5p	33
hsa-miR-411	33
hsa-miR-1271	29
hsa-miR-1269	29
hsa-miR-320d	29
hsa-miR-342-5p	28
hsa-miR-136	27
hsa-miR-1255a	27
hsa-miR-450b-5p	26
hsa-miR-328	26
hsa-miR-548c-5p	26
hsa-miR-183	26
hsa-miR-941	25
hsa-miR-548k	25
hsa-miR-338-3p	25
hsa-miR-455-3p	25
hsa-miR-410	25
hsa-miR-485-3p	24
hsa-miR-409-5p	24
hsa-miR-490-3p	24
hsa-miR-1285	23
hsa-miR-1278	23
hsa-miR-129-5p	23
hsa-miR-129-3p	23
hsa-miR-532-3p	22
hsa-miR-339-5p	22
hsa-miR-664	22
hsa-miR-197	22
hsa-miR-493	21
hsa-miR-1287	20
hsa-miR-376c	20
hsa-miR-409-3p	20
hsa-miR-324-5p	20
hsa-miR-450a	19
hsa-miR-504	19
hsa-miR-147b	18
hsa-miR-362-5p	17
hsa-miR-654-3p	17
hsa-miR-32	17
hsa-miR-877	17
hsa-miR-1260b	17
hsa-miR-142-3p	17
hsa-miR-1294	16
hsa-miR-3614-3p	16
hsa-miR-3605-5p	16
hsa-miR-3928	16
hsa-miR-18a	16
hsa-miR-1299	15
hsa-miR-369-5p	15
hsa-miR-548e	15
hsa-miR-576-3p	15
hsa-miR-296-3p	15
hsa-miR-23c	15
hsa-miR-516b	14
hsa-miR-146b-3p	14
hsa-miR-589	14
hsa-miR-206	13
hsa-miR-1185	13
hsa-miR-628-5p	13
hsa-miR-338-5p	12
hsa-miR-376a	12
hsa-miR-874	12
hsa-miR-760	12
hsa-miR-769-5p	12
hsa-miR-187	12
hsa-miR-1274a	11
hsa-miR-1323	11
hsa-miR-138	11
hsa-miR-590-3p	11
hsa-miR-125a-3p	11
hsa-miR-3182	11
hsa-miR-361-3p	11
hsa-miR-940	10
hsa-miR-887	10
hsa-miR-484	10
hsa-miR-122	10
hsa-miR-486-3p	10
hsa-miR-370	10
hsa-miR-582-5p	10
hsa-miR-324-3p	10
hsa-miR-362-3p	9
hsa-miR-140-5p	9
hsa-miR-376b	9
hsa-miR-3687	9
hsa-miR-383	9
hsa-miR-1255b	9
hsa-miR-329	9
hsa-miR-720	9
hsa-miR-625	9
hsa-miR-19a	8
hsa-miR-548d-5p	8
hsa-miR-501-3p	7
hsa-miR-150	7
hsa-miR-137	7
hsa-miR-1245	7
hsa-miR-671-5p	7
hsa-miR-296-5p	7
hsa-miR-769-3p	7
hsa-miR-4301	7
hsa-miR-675	7
hsa-miR-323b-3p	7
hsa-miR-656	7
hsa-miR-655	7
hsa-miR-3909	7
hsa-miR-577	6
hsa-miR-218	6
hsa-miR-188-5p	6
hsa-miR-942	6
hsa-miR-496	6
hsa-miR-548j	6
hsa-miR-1262	6
hsa-miR-576-5p	6
hsa-miR-766	6
hsa-miR-676	6
hsa-miR-3129	6
hsa-miR-20b	6
hsa-miR-212	5
hsa-miR-153	5
hsa-miR-124	5
hsa-miR-323-5p	5
hsa-miR-4284	5
hsa-miR-139-3p	5
hsa-miR-3202	5
hsa-miR-2355-3p	5
hsa-miR-3158	5
hsa-miR-653	5
hsa-miR-3116	5
hsa-miR-217	4
hsa-miR-548aa	4
hsa-miR-2277-5p	4
hsa-miR-204	4
hsa-miR-1291	4
hsa-miR-337-3p	4
hsa-miR-154	4
hsa-miR-590-5p	4
hsa-miR-485-5p	4
hsa-miR-873	4
hsa-miR-505	4
hsa-miR-642b	4
hsa-miR-219-1-3p	4
hsa-miR-2355-5p	4
hsa-miR-3622a-5p	4
hsa-miR-3141	4
hsa-miR-641	4
hsa-miR-592	4
hsa-miR-3124	4
hsa-miR-1296	3
hsa-miR-549	3
hsa-miR-1284	3
hsa-miR-299-3p	3
hsa-miR-935	3
hsa-miR-1270	3
hsa-miR-548p	3
hsa-miR-548n	3
hsa-miR-548h	3
hsa-miR-767-5p	3
hsa-miR-1254	3
hsa-miR-1197	3
hsa-miR-3690	3
hsa-miR-377	3
hsa-miR-548b-5p	3
hsa-miR-33b	3
hsa-miR-190b	3
hsa-miR-3190	3
hsa-miR-1468	3
hsa-miR-326	3
hsa-miR-3606	3
hsa-miR-665	3
hsa-miR-3154	3
hsa-miR-651	3
hsa-miR-3934	3
hsa-miR-3131	3
hsa-miR-3913	3
hsa-miR-3910	3
hsa-miR-585	3
hsa-miR-3117	3
hsa-miR-184	3
hsa-miR-517a	3
hsa-miR-3130-3p	2
hsa-miR-299-5p	2
hsa-miR-487a	2
hsa-miR-3200-3p	2
hsa-miR-936	2
hsa-miR-548u	2
hsa-miR-548l	2
hsa-miR-1306	2
hsa-miR-1268	2
hsa-miR-1266	2
hsa-miR-550a	2
hsa-miR-1248	2
hsa-miR-454	2
hsa-miR-1180	2
hsa-miR-671-3p	2
hsa-miR-556-3p	2
hsa-miR-548a-3p	2
hsa-miR-3652	2
hsa-miR-219-5p	2
hsa-miR-3615	2
hsa-miR-3174	2
hsa-miR-371-5p	2
hsa-miR-3613-5p	2
hsa-miR-3936	2
hsa-miR-330-5p	2
hsa-miR-135a	2
hsa-miR-3918	2
hsa-miR-3912	2
hsa-miR-3126-5p	2
hsa-miR-483-3p	2
hsa-miR-654-5p	2
hsa-miR-3614-5p	1
hsa-miR-133b	1
hsa-miR-516a-5p	1
hsa-miR-34c-3p	1
hsa-miR-331-5p	1
hsa-miR-509-3-5p	1
hsa-miR-512-5p	1
hsa-miR-1273c	1
hsa-miR-1295	1
hsa-miR-1290	1
hsa-miR-944	1
hsa-miR-1286	1
hsa-miR-1283	1
hsa-miR-1282	1
hsa-miR-3667-5p	1
hsa-miR-539	1
hsa-miR-1273	1
hsa-miR-548w	1
hsa-miR-548v	1
hsa-miR-301a	1
hsa-miR-508-3p	1
hsa-miR-548i	1
hsa-miR-1303	1
hsa-miR-1302	1
hsa-miR-489	1
hsa-miR-1258	1
hsa-miR-511	1
hsa-miR-520a-5p	1
hsa-miR-490-5p	1
hsa-miR-3647-3p	1
hsa-miR-544b	1
hsa-miR-1973	1
hsa-miR-1179	1
hsa-miR-3150b	1
hsa-miR-3688	1
hsa-miR-518d-3p	1
hsa-miR-381	1
hsa-miR-3144-5p	1
hsa-miR-3660	1
hsa-miR-500a	1
hsa-miR-765	1
hsa-miR-762	1
hsa-miR-4298	1
hsa-miR-3651	1
hsa-miR-1537	1
hsa-miR-3648	1
hsa-miR-3180-5p	1
hsa-miR-346	1
hsa-miR-106a	1
hsa-miR-3191	1
hsa-miR-4306	1
hsa-miR-3065-5p	1
hsa-miR-1908	1
hsa-miR-3180-3p	1
hsa-miR-3620	1
hsa-miR-3181	1
hsa-miR-320e	1
hsa-miR-3617	1
hsa-miR-3612	1
hsa-miR-3176	1
hsa-miR-3170	1
hsa-miR-3164	1
hsa-miR-3162	1
hsa-miR-526b	1
hsa-miR-422a	1
hsa-miR-668	1
hsa-miR-663	1
hsa-miR-3145	1
hsa-miR-3143	1
hsa-miR-3138	1
hsa-miR-3613-3p	1
hsa-miR-3128	1
hsa-miR-3127	1
hsa-miR-3130-5p	1
hsa-miR-190	1
hsa-miR-3120	1
hsa-miR-3916	1
hsa-miR-3118	1
hsa-miR-579	1
