# Supplementary material for: Differential Expression of miRNAs in Colorectal Cancer: Comparison of Paired Tumor Tissue and Adjacent Normal Mucosa Using High-Throughput Sequencing
Source: PLoS One. 2012 Apr 17;7(4):e34150. doi: 10.1371/journal.pone.0034150 (PMC3328481; doi:10.1371/journal.pone.0034150)
Supplement: Dataset S1 — miR count data for all samples in the study. Output from processed sequencing data aligned to the Homo Sapiens hg18 genome reference using the miRanalyzer tool version 0.2. (ZIP) [file pone.0034150.s006.zip › T3.txt]

name	readCount
hsa-miR-192	2025874
hsa-let-7f	1828286
hsa-let-7a	1237734
hsa-miR-21	1079071
hsa-let-7b	589687
hsa-miR-29a	243036
hsa-let-7g	176104
hsa-miR-140-3p	141198
hsa-miR-10a	138935
hsa-let-7i	133357
hsa-miR-221	124951
hsa-miR-143	102777
hsa-miR-103	99180
hsa-miR-1	98898
hsa-miR-92a	87465
hsa-miR-25	78785
hsa-miR-3168	77628
hsa-let-7c	68564
hsa-let-7d	57763
hsa-miR-378	52147
hsa-let-7e	48650
hsa-miR-320a	46288
hsa-miR-24	35863
hsa-miR-200b	29581
hsa-miR-191	29499
hsa-miR-23a	27997
hsa-miR-26a	26315
hsa-miR-101	24121
hsa-miR-148a	23483
hsa-miR-26b	18995
hsa-miR-215	17892
hsa-miR-146b-5p	17354
hsa-miR-27a	16358
hsa-miR-532-5p	15831
hsa-miR-194	15415
hsa-miR-423-5p	15223
hsa-miR-375	14887
hsa-miR-200c	14885
hsa-miR-152	14799
hsa-miR-30d	14647
hsa-miR-222	14205
hsa-miR-200a	13362
hsa-miR-196b	13201
hsa-miR-185	11932
hsa-miR-16	11405
hsa-miR-22	9437
hsa-miR-27b	9094
hsa-miR-203	8058
hsa-miR-29b	7730
hsa-miR-1246	7723
hsa-miR-30a	7697
hsa-miR-92b	7449
hsa-miR-145	7155
hsa-miR-196a	7130
hsa-miR-125b	6893
hsa-miR-128	6257
hsa-miR-224	6148
hsa-miR-125a-5p	6091
hsa-miR-107	5974
hsa-miR-29c	5705
hsa-miR-23b	5537
hsa-miR-181a	5184
hsa-miR-151-3p	5047
hsa-miR-142-5p	4990
hsa-miR-340	4752
hsa-miR-99b	4694
hsa-miR-186	4595
hsa-miR-127-3p	4560
hsa-miR-429	3987
hsa-miR-98	3674
hsa-miR-452	3565
hsa-miR-93	3296
hsa-miR-99a	3057
hsa-miR-146a	2959
hsa-miR-223	2897
hsa-miR-181b	2854
hsa-miR-423-3p	2734
hsa-miR-33a	2728
hsa-miR-106b	2683
hsa-miR-7	2562
hsa-miR-451	2500
hsa-miR-10b	2390
hsa-miR-30e	2237
hsa-miR-17	2194
hsa-miR-15a	2141
hsa-miR-28-3p	2024
hsa-miR-20a	2020
hsa-miR-195	1969
hsa-miR-744	1872
hsa-miR-130a	1845
hsa-miR-15b	1782
hsa-miR-95	1719
hsa-miR-374a	1681
hsa-miR-155	1630
hsa-miR-100	1598
hsa-miR-3182	1588
hsa-miR-497	1543
hsa-miR-432	1499
hsa-miR-181d	1491
hsa-miR-330-3p	1478
hsa-miR-28-5p	1438
hsa-miR-660	1398
hsa-miR-503	1377
hsa-miR-374b	1285
hsa-miR-148b	1262
hsa-miR-1307	1242
hsa-miR-151-5p	1164
hsa-miR-199a-5p	1144
hsa-miR-369-3p	1094
hsa-miR-335	1066
hsa-miR-502-3p	1044
hsa-miR-495	1009
hsa-miR-424	969
hsa-miR-574-3p	962
hsa-miR-1274b	875
hsa-miR-363	857
hsa-miR-134	835
hsa-miR-361-5p	830
hsa-miR-31	826
hsa-miR-382	825
hsa-miR-342-3p	815
hsa-miR-34c-5p	815
hsa-miR-584	811
hsa-miR-141	801
hsa-miR-708	797
hsa-miR-130b	759
hsa-miR-425	754
hsa-miR-345	710
hsa-miR-543	688
hsa-miR-19b	687
hsa-miR-126	680
hsa-miR-552	673
hsa-miR-199b-5p	633
hsa-miR-652	633
hsa-miR-193b	612
hsa-miR-320b	574
hsa-miR-1261	558
hsa-miR-365	529
hsa-miR-214	521
hsa-miR-1277	515
hsa-miR-339-3p	500
hsa-miR-210	499
hsa-miR-193a-3p	479
hsa-miR-598	439
hsa-miR-486-5p	434
hsa-miR-378c	431
hsa-miR-499-5p	411
hsa-miR-455-5p	406
hsa-miR-379	406
hsa-miR-193a-5p	393
hsa-miR-142-3p	373
hsa-miR-34a	353
hsa-miR-421	345
hsa-miR-182	343
hsa-miR-1269	334
hsa-miR-339-5p	332
hsa-miR-941	329
hsa-miR-4286	329
hsa-miR-135b	316
hsa-miR-485-3p	314
hsa-miR-1285	307
hsa-miR-188-5p	301
hsa-miR-30c	299
hsa-miR-378b	285
hsa-miR-532-3p	272
hsa-miR-127-5p	266
hsa-miR-433	261
hsa-miR-1278	252
hsa-miR-96	245
hsa-miR-411	240
hsa-miR-889	237
hsa-miR-3614-3p	236
hsa-miR-323-3p	236
hsa-miR-455-3p	235
hsa-miR-139-5p	234
hsa-miR-409-3p	234
hsa-miR-629	221
hsa-miR-1827	218
hsa-miR-542-3p	212
hsa-miR-18a	209
hsa-miR-362-5p	202
hsa-miR-487b	200
hsa-miR-144	194
hsa-miR-484	194
hsa-miR-33b	194
hsa-miR-376c	193
hsa-miR-181c	185
hsa-miR-32	184
hsa-miR-1299	180
hsa-miR-331-3p	178
hsa-miR-548e	173
hsa-miR-132	169
hsa-miR-574-5p	168
hsa-miR-30b	168
hsa-miR-1255a	162
hsa-miR-320c	160
hsa-miR-409-5p	154
hsa-miR-362-3p	153
hsa-miR-485-5p	149
hsa-miR-548c-5p	145
hsa-miR-494	144
hsa-miR-1301	143
hsa-miR-548k	141
hsa-miR-342-5p	136
hsa-miR-664	131
hsa-miR-675	125
hsa-miR-671-5p	124
hsa-miR-625	124
hsa-miR-183	124
hsa-miR-1274a	118
hsa-miR-654-3p	117
hsa-miR-136	115
hsa-miR-720	113
hsa-miR-2110	108
hsa-miR-197	107
hsa-miR-576-3p	104
hsa-miR-150	103
hsa-miR-361-3p	100
hsa-miR-147b	97
hsa-miR-9	97
hsa-miR-320d	97
hsa-miR-548d-5p	97
hsa-miR-146b-3p	97
hsa-miR-369-5p	96
hsa-miR-410	92
hsa-miR-329	92
hsa-miR-2355-5p	88
hsa-miR-3928	86
hsa-miR-505	85
hsa-miR-1271	84
hsa-miR-641	83
hsa-miR-501-3p	82
hsa-miR-1260b	81
hsa-miR-3117	81
hsa-miR-328	81
hsa-miR-1185	81
hsa-miR-504	79
hsa-miR-376a	78
hsa-miR-324-5p	77
hsa-miR-370	77
hsa-miR-3687	77
hsa-miR-450a	76
hsa-miR-4301	75
hsa-miR-877	73
hsa-miR-769-5p	72
hsa-miR-323b-3p	69
hsa-miR-450b-5p	68
hsa-miR-887	68
hsa-miR-483-5p	67
hsa-miR-592	65
hsa-miR-493	63
hsa-miR-3615	62
hsa-miR-589	62
hsa-miR-1266	61
hsa-miR-935	60
hsa-miR-133a	60
hsa-miR-655	58
hsa-miR-940	56
hsa-miR-874	56
hsa-miR-486-3p	54
hsa-miR-548a-3p	53
hsa-miR-138	53
hsa-miR-590-3p	52
hsa-miR-1255b	51
hsa-miR-3690	49
hsa-miR-576-5p	47
hsa-miR-3158	46
hsa-miR-324-3p	46
hsa-miR-376b	45
hsa-miR-377	43
hsa-miR-942	41
hsa-miR-338-3p	41
hsa-miR-665	41
hsa-miR-3934	38
hsa-miR-1294	38
hsa-miR-422a	37
hsa-miR-3613-5p	37
hsa-miR-23c	36
hsa-miR-582-3p	36
hsa-miR-125a-3p	36
hsa-miR-1224-5p	35
hsa-miR-628-5p	35
hsa-miR-140-5p	35
hsa-miR-651	35
hsa-miR-19a	35
hsa-miR-548j	33
hsa-miR-3614-5p	33
hsa-miR-3605-5p	33
hsa-miR-1287	31
hsa-miR-212	31
hsa-miR-154	30
hsa-miR-3116	30
hsa-miR-548n	30
hsa-miR-2355-3p	30
hsa-miR-1268	29
hsa-miR-544b	28
hsa-miR-1180	28
hsa-miR-1306	27
hsa-miR-1247	26
hsa-miR-548l	26
hsa-miR-206	26
hsa-miR-296-3p	25
hsa-miR-122	25
hsa-miR-454	25
hsa-miR-769-3p	25
hsa-miR-3129	25
hsa-miR-20b	25
hsa-miR-218	25
hsa-miR-582-5p	25
hsa-miR-511	25
hsa-miR-656	25
hsa-miR-618	24
hsa-miR-500a	24
hsa-miR-496	24
hsa-miR-642b	24
hsa-miR-2277-5p	24
hsa-miR-766	23
hsa-miR-487a	23
hsa-miR-548o	23
hsa-miR-490-3p	23
hsa-miR-326	23
hsa-miR-129-5p	22
hsa-miR-129-3p	22
hsa-miR-548w	22
hsa-miR-548i	22
hsa-miR-381	22
hsa-miR-1262	21
hsa-miR-3130-3p	21
hsa-miR-548h	21
hsa-miR-3648	20
hsa-miR-760	20
hsa-miR-548aa	20
hsa-miR-299-3p	20
hsa-miR-548p	19
hsa-miR-299-5p	19
hsa-miR-296-5p	18
hsa-miR-3909	18
hsa-miR-590-5p	18
hsa-miR-671-3p	18
hsa-miR-301a	18
hsa-miR-3136	17
hsa-miR-1292	17
hsa-miR-1273c	17
hsa-miR-1323	17
hsa-miR-153	16
hsa-miR-3138	16
hsa-miR-548u	16
hsa-miR-1273d	15
hsa-miR-217	15
hsa-miR-337-3p	15
hsa-miR-219-1-3p	15
hsa-miR-219-5p	15
hsa-miR-3127	14
hsa-miR-3121	14
hsa-miR-1276	14
hsa-miR-548t	14
hsa-miR-380	14
hsa-miR-491-5p	13
hsa-miR-1197	13
hsa-miR-550a	13
hsa-miR-3652	12
hsa-miR-944	12
hsa-miR-3917	12
hsa-miR-1303	12
hsa-miR-1468	11
hsa-miR-338-5p	11
hsa-miR-3145	11
hsa-miR-3141	11
hsa-miR-431	11
hsa-miR-1284	11
hsa-miR-1254	11
hsa-miR-548z	11
hsa-miR-1245	11
hsa-miR-3679-5p	11
hsa-miR-873	11
hsa-miR-654-5p	11
hsa-miR-556-3p	11
hsa-miR-184	11
hsa-miR-4298	10
hsa-miR-3190	10
hsa-miR-3140	10
hsa-miR-1537	10
hsa-miR-3202	10
hsa-miR-663b	10
hsa-miR-3613-3p	10
hsa-miR-331-5p	9
hsa-miR-3133	9
hsa-miR-3065-3p	9
hsa-miR-1250	9
hsa-miR-585	9
hsa-miR-676	9
hsa-miR-190	9
hsa-miR-3677	8
hsa-miR-4284	8
hsa-miR-3144-3p	8
hsa-miR-501-5p	8
hsa-miR-3179	8
hsa-miR-3143	8
hsa-miR-1291	8
hsa-miR-516b	8
hsa-miR-1256	8
hsa-miR-330-5p	8
hsa-miR-202	8
hsa-miR-548b-5p	8
hsa-miR-106a	8
hsa-miR-337-5p	8
hsa-miR-490-5p	8
hsa-miR-190b	7
hsa-miR-3196	7
hsa-miR-3192	7
hsa-miR-3162	7
hsa-miR-3912	7
hsa-miR-3910	7
hsa-miR-1275	7
hsa-miR-1270	7
hsa-miR-548f	7
hsa-miR-216b	7
hsa-miR-539	7
hsa-miR-551b	7
hsa-miR-187	7
hsa-miR-489	6
hsa-miR-483-3p	6
hsa-miR-3177	6
hsa-miR-3916	6
hsa-miR-1290	6
hsa-miR-1286	6
hsa-miR-1260	6
hsa-miR-509-3-5p	6
hsa-miR-320e	6
hsa-miR-139-3p	6
hsa-miR-3150b	6
hsa-miR-323-5p	6
hsa-miR-1179	6
hsa-miR-3676	5
hsa-miR-3656	5
hsa-miR-3654	5
hsa-miR-137	5
hsa-miR-450b-3p	5
hsa-miR-3174	5
hsa-miR-3170	5
hsa-miR-3606	5
hsa-miR-3164	5
hsa-miR-3131	5
hsa-miR-3913	5
hsa-miR-765	5
hsa-miR-508-3p	5
hsa-miR-548x	5
hsa-miR-548v	5
hsa-miR-509-5p	5
hsa-miR-3199	4
hsa-miR-3189	4
hsa-miR-3183	4
hsa-miR-3173	4
hsa-miR-542-5p	4
hsa-miR-3942	4
hsa-miR-3135	4
hsa-miR-3124	4
hsa-miR-1296	4
hsa-miR-1295	4
hsa-miR-491-3p	4
hsa-miR-758	4
hsa-miR-1258	4
hsa-miR-513c	4
hsa-miR-573	4
hsa-miR-204	4
hsa-miR-4306	4
hsa-miR-449a	4
hsa-miR-188-3p	4
hsa-miR-663	4
hsa-miR-1976	4
hsa-miR-1973	4
hsa-miR-1972	4
hsa-miR-3193	3
hsa-miR-124	3
hsa-miR-3181	3
hsa-miR-3176	3
hsa-miR-3165	3
hsa-miR-3160	3
hsa-miR-3180-3p	3
hsa-miR-3154	3
hsa-miR-3065-5p	3
hsa-miR-517a	3
hsa-miR-548s	3
hsa-miR-3200-3p	3
hsa-miR-371-5p	3
hsa-miR-549	3
hsa-miR-514	3
hsa-miR-383	3
hsa-miR-548d-3p	3
hsa-miR-301b	3
hsa-miR-653	3
hsa-miR-615-5p	3
hsa-miR-18b	3
hsa-miR-3691	3
hsa-miR-622	3
hsa-miR-3622a-5p	3
hsa-miR-3653	2
hsa-miR-3144-5p	2
hsa-miR-1908	2
hsa-miR-3620	2
hsa-miR-3611	2
hsa-miR-3610	2
hsa-miR-3163	2
hsa-miR-3156	2
hsa-miR-3940	2
hsa-miR-3149	2
hsa-miR-3134	2
hsa-miR-3911	2
hsa-miR-762	2
hsa-miR-1273	2
hsa-miR-3200-5p	2
hsa-miR-1273e	2
hsa-miR-1249	2
hsa-miR-1237	2
hsa-miR-3126-5p	2
hsa-miR-545	2
hsa-miR-4326	2
hsa-miR-885-3p	2
hsa-miR-135a	2
hsa-miR-34b	2
hsa-miR-509-3p	2
hsa-miR-1193	2
hsa-miR-548a-5p	2
hsa-miR-615-3p	2
hsa-miR-3684	2
hsa-miR-3667-5p	1
hsa-miR-612	1
hsa-miR-3674	1
hsa-miR-605	1
hsa-miR-601	1
hsa-miR-3665	1
hsa-miR-3662	1
hsa-miR-3659	1
hsa-miR-3657	1
hsa-miR-3651	1
hsa-miR-1913	1
hsa-miR-149	1
hsa-miR-939	1
hsa-miR-933	1
hsa-miR-492	1
hsa-miR-3198	1
hsa-miR-3194	1
hsa-miR-3191	1
hsa-miR-642a	1
hsa-miR-3188	1
hsa-miR-3187	1
hsa-miR-3619	1
hsa-miR-3617	1
hsa-miR-3180-5p	1
hsa-miR-3171	1
hsa-miR-466	1
hsa-miR-3167	1
hsa-miR-3675-5p	1
hsa-miR-3153	1
hsa-miR-3150	1
hsa-miR-891a	1
hsa-miR-3148	1
hsa-miR-525-5p	1
hsa-miR-3936	1
hsa-miR-3139	1
hsa-miR-3921	1
hsa-miR-3128	1
hsa-miR-3122	1
hsa-miR-3120	1
hsa-miR-3918	1
hsa-miR-3115	1
hsa-miR-518b	1
hsa-miR-1289	1
hsa-miR-1288	1
hsa-miR-3647-3p	1
hsa-miR-2277-3p	1
hsa-miR-3130-5p	1
hsa-miR-1252	1
hsa-miR-548q	1
hsa-miR-1248	1
hsa-miR-1227	1
hsa-miR-580	1
hsa-miR-579	1
hsa-miR-570	1
hsa-miR-4327	1
hsa-miR-548b-3p	1
hsa-miR-888	1
hsa-miR-3605-3p	1
hsa-miR-133b	1
hsa-miR-3074	1
hsa-miR-449c	1
hsa-miR-1304	1
hsa-miR-1302	1
hsa-miR-876-5p	1
hsa-miR-556-5p	1
hsa-miR-668	1
hsa-miR-551a	1
hsa-miR-2278	1
hsa-miR-658	1
hsa-miR-650	1
hsa-miR-643	1
hsa-miR-624	1
