# Supplementary material for: Differential Expression of miRNAs in Colorectal Cancer: Comparison of Paired Tumor Tissue and Adjacent Normal Mucosa Using High-Throughput Sequencing
Source: PLoS One. 2012 Apr 17;7(4):e34150. doi: 10.1371/journal.pone.0034150 (PMC3328481; doi:10.1371/journal.pone.0034150)
Supplement: Dataset S1 — miR count data for all samples in the study. Output from processed sequencing data aligned to the Homo Sapiens hg18 genome reference using the miRanalyzer tool version 0.2. (ZIP) [file pone.0034150.s006.zip › T4.txt]

name	readCount
hsa-let-7f	1542975
hsa-let-7a	1341780
hsa-miR-192	1333073
hsa-miR-21	960975
hsa-let-7b	712396
hsa-miR-1	619067
hsa-let-7c	381433
hsa-miR-143	293197
hsa-let-7i	199937
hsa-miR-140-3p	192640
hsa-let-7g	181713
hsa-miR-103	136790
hsa-miR-29a	125257
hsa-miR-378	85830
hsa-miR-320a	85173
hsa-miR-451	82370
hsa-let-7e	75620
hsa-miR-26a	72585
hsa-miR-10a	68667
hsa-miR-375	59502
hsa-miR-221	57502
hsa-miR-25	56827
hsa-let-7d	52439
hsa-miR-101	49413
hsa-miR-92a	48551
hsa-miR-3168	40199
hsa-miR-30a	38709
hsa-miR-152	36813
hsa-miR-24	36810
hsa-miR-23a	36198
hsa-miR-191	35828
hsa-miR-26b	34900
hsa-miR-125b	34013
hsa-miR-99a	33597
hsa-miR-145	30499
hsa-miR-200b	28949
hsa-miR-16	25651
hsa-miR-30d	24810
hsa-miR-29c	22079
hsa-miR-200c	21593
hsa-miR-423-5p	19184
hsa-miR-148a	18335
hsa-miR-215	18240
hsa-miR-27b	17484
hsa-miR-125a-5p	17158
hsa-miR-22	17056
hsa-miR-23b	15499
hsa-miR-181a	14652
hsa-miR-185	13562
hsa-miR-27a	13311
hsa-miR-99b	12745
hsa-miR-206	12567
hsa-miR-146b-5p	11863
hsa-miR-186	11667
hsa-miR-196b	11450
hsa-miR-222	9774
hsa-miR-100	9292
hsa-miR-127-3p	9219
hsa-miR-200a	9114
hsa-miR-195	8189
hsa-miR-92b	8126
hsa-miR-486-5p	8103
hsa-miR-194	7976
hsa-miR-29b	7802
hsa-miR-532-5p	6682
hsa-miR-107	6284
hsa-miR-223	6101
hsa-miR-181b	5958
hsa-miR-130a	5779
hsa-miR-340	5735
hsa-miR-151-3p	5405
hsa-miR-15b	5397
hsa-miR-497	5229
hsa-miR-30e	5085
hsa-miR-15a	5074
hsa-miR-203	4614
hsa-miR-93	4510
hsa-miR-196a	4333
hsa-miR-452	4247
hsa-miR-128	3976
hsa-miR-363	3815
hsa-miR-28-5p	3806
hsa-miR-10b	3479
hsa-miR-432	3358
hsa-miR-142-5p	3165
hsa-miR-28-3p	3048
hsa-miR-144	3039
hsa-miR-181d	2789
hsa-miR-98	2782
hsa-miR-126	2613
hsa-miR-429	2514
hsa-miR-146a	2365
hsa-miR-106b	2322
hsa-miR-224	2297
hsa-miR-598	2281
hsa-miR-365	2199
hsa-miR-423-3p	2166
hsa-miR-148b	2110
hsa-miR-335	1965
hsa-miR-151-5p	1925
hsa-miR-424	1879
hsa-miR-342-3p	1873
hsa-miR-744	1771
hsa-miR-34a	1716
hsa-miR-574-3p	1698
hsa-miR-199b-5p	1645
hsa-miR-374b	1622
hsa-miR-660	1621
hsa-miR-33a	1564
hsa-miR-330-3p	1554
hsa-miR-199a-5p	1462
hsa-miR-155	1378
hsa-miR-193a-5p	1366
hsa-miR-34c-5p	1363
hsa-miR-708	1320
hsa-miR-374a	1205
hsa-miR-193a-3p	1195
hsa-miR-17	1123
hsa-miR-382	1052
hsa-miR-9	1034
hsa-miR-320b	1015
hsa-miR-141	977
hsa-miR-20a	968
hsa-miR-495	964
hsa-miR-379	938
hsa-miR-193b	931
hsa-miR-214	918
hsa-miR-361-5p	896
hsa-miR-1307	862
hsa-miR-134	830
hsa-miR-338-3p	808
hsa-miR-503	793
hsa-miR-378c	783
hsa-miR-139-5p	756
hsa-miR-133a	753
hsa-miR-376c	749
hsa-miR-499-5p	729
hsa-miR-502-3p	716
hsa-miR-487b	706
hsa-miR-30c	699
hsa-miR-132	677
hsa-miR-652	666
hsa-miR-411	642
hsa-miR-433	640
hsa-miR-136	637
hsa-miR-7	613
hsa-miR-425	567
hsa-miR-331-3p	546
hsa-miR-345	536
hsa-miR-19b	518
hsa-miR-543	503
hsa-miR-95	500
hsa-miR-485-5p	463
hsa-miR-664	438
hsa-miR-142-3p	413
hsa-miR-210	407
hsa-miR-339-3p	406
hsa-miR-369-3p	405
hsa-miR-584	382
hsa-miR-376a	373
hsa-miR-3182	372
hsa-miR-30b	350
hsa-miR-378b	343
hsa-miR-483-5p	338
hsa-miR-455-5p	336
hsa-miR-362-5p	331
hsa-miR-130b	319
hsa-miR-4286	311
hsa-miR-122	309
hsa-miR-127-5p	280
hsa-miR-654-3p	280
hsa-miR-542-3p	279
hsa-miR-504	264
hsa-miR-181c	264
hsa-miR-342-5p	260
hsa-miR-140-5p	249
hsa-miR-328	248
hsa-miR-421	247
hsa-miR-1246	246
hsa-miR-129-5p	243
hsa-miR-485-3p	240
hsa-miR-1274b	236
hsa-miR-320c	230
hsa-miR-1277	224
hsa-miR-1261	222
hsa-miR-323-3p	219
hsa-miR-339-5p	214
hsa-miR-409-3p	214
hsa-miR-455-3p	210
hsa-miR-320d	205
hsa-miR-369-5p	202
hsa-miR-410	200
hsa-miR-889	200
hsa-miR-32	196
hsa-miR-486-3p	196
hsa-miR-2110	187
hsa-miR-338-5p	184
hsa-miR-138	180
hsa-miR-532-3p	180
hsa-miR-376b	178
hsa-miR-484	173
hsa-miR-409-5p	172
hsa-miR-1185	168
hsa-miR-150	166
hsa-miR-548e	158
hsa-miR-324-3p	155
hsa-miR-629	155
hsa-miR-1260b	151
hsa-miR-20b	149
hsa-miR-1301	143
hsa-miR-361-3p	141
hsa-miR-548k	139
hsa-miR-129-3p	138
hsa-miR-188-5p	134
hsa-miR-197	134
hsa-miR-552	131
hsa-miR-548i	130
hsa-miR-574-5p	130
hsa-miR-324-5p	130
hsa-miR-941	128
hsa-miR-1271	126
hsa-miR-1247	126
hsa-miR-147b	125
hsa-miR-490-3p	123
hsa-miR-1287	122
hsa-miR-494	121
hsa-miR-33b	120
hsa-miR-106a	117
hsa-miR-1278	115
hsa-miR-362-3p	115
hsa-miR-625	112
hsa-miR-96	110
hsa-miR-1285	110
hsa-miR-450b-5p	108
hsa-miR-551b	106
hsa-miR-3928	105
hsa-miR-184	103
hsa-miR-422a	102
hsa-miR-154	98
hsa-miR-1294	97
hsa-miR-548c-5p	96
hsa-miR-3615	95
hsa-miR-182	95
hsa-miR-3614-3p	94
hsa-miR-18a	91
hsa-miR-31	89
hsa-miR-218	89
hsa-miR-204	87
hsa-miR-628-5p	85
hsa-miR-124	84
hsa-miR-887	84
hsa-miR-1827	84
hsa-miR-1224-5p	83
hsa-miR-1255b	83
hsa-miR-490-5p	83
hsa-miR-505	82
hsa-miR-135a	80
hsa-miR-146b-3p	78
hsa-miR-217	76
hsa-miR-877	76
hsa-miR-874	76
hsa-miR-590-5p	75
hsa-miR-125a-3p	74
hsa-miR-671-5p	72
hsa-miR-548d-5p	72
hsa-miR-4301	71
hsa-miR-450a	69
hsa-miR-2355-5p	69
hsa-miR-329	69
hsa-miR-1255a	68
hsa-miR-873	67
hsa-miR-454	66
hsa-miR-381	66
hsa-miR-576-3p	63
hsa-miR-501-3p	62
hsa-miR-183	61
hsa-miR-383	60
hsa-miR-582-3p	59
hsa-miR-370	59
hsa-miR-944	58
hsa-miR-493	58
hsa-miR-483-3p	58
hsa-miR-760	58
hsa-miR-1274a	57
hsa-miR-769-5p	56
hsa-miR-548j	56
hsa-miR-301a	53
hsa-miR-641	53
hsa-miR-377	52
hsa-miR-212	50
hsa-miR-582-5p	50
hsa-miR-676	49
hsa-miR-942	44
hsa-miR-1262	44
hsa-miR-337-5p	44
hsa-miR-190	44
hsa-miR-3158	42
hsa-miR-323b-3p	41
hsa-miR-23c	40
hsa-miR-655	40
hsa-miR-576-5p	39
hsa-miR-187	39
hsa-miR-720	38
hsa-miR-590-3p	38
hsa-miR-299-3p	38
hsa-miR-1306	37
hsa-miR-1323	36
hsa-miR-3613-5p	36
hsa-miR-296-5p	35
hsa-miR-3934	35
hsa-miR-3912	35
hsa-miR-589	35
hsa-miR-940	34
hsa-miR-3131	34
hsa-miR-135b	32
hsa-miR-665	32
hsa-miR-1273c	31
hsa-miR-3195	29
hsa-miR-2355-3p	29
hsa-miR-548a-3p	28
hsa-miR-299-5p	28
hsa-miR-1266	27
hsa-miR-3605-5p	27
hsa-miR-3690	27
hsa-miR-216b	26
hsa-miR-3622a-5p	26
hsa-miR-3117	25
hsa-miR-500a	23
hsa-miR-1299	23
hsa-miR-337-3p	23
hsa-miR-511	23
hsa-miR-380	23
hsa-miR-326	23
hsa-miR-1291	22
hsa-miR-487a	22
hsa-miR-675	22
hsa-miR-19a	22
hsa-miR-3129	21
hsa-miR-491-5p	21
hsa-miR-766	21
hsa-miR-1258	21
hsa-miR-548n	21
hsa-miR-548l	21
hsa-miR-3613-3p	21
hsa-miR-18b	21
hsa-miR-137	20
hsa-miR-642b	20
hsa-miR-769-3p	20
hsa-miR-548w	20
hsa-miR-219-5p	20
hsa-miR-1180	18
hsa-miR-190b	17
hsa-miR-548b-5p	17
hsa-miR-548z	16
hsa-miR-3200-3p	16
hsa-miR-296-3p	15
hsa-miR-3127	15
hsa-miR-3130-3p	15
hsa-miR-585	15
hsa-miR-656	15
hsa-miR-651	15
hsa-miR-1468	14
hsa-miR-3143	14
hsa-miR-1296	14
hsa-miR-1284	14
hsa-miR-1270	14
hsa-miR-205	14
hsa-miR-139-3p	14
hsa-miR-219-1-3p	14
hsa-miR-1179	14
hsa-miR-501-5p	13
hsa-miR-3909	13
hsa-miR-516b	13
hsa-miR-3200-5p	13
hsa-miR-671-3p	13
hsa-miR-3190	12
hsa-miR-3910	12
hsa-miR-548x	12
hsa-miR-548t	12
hsa-miR-330-5p	12
hsa-miR-3614-5p	12
hsa-miR-371-5p	12
hsa-miR-885-3p	12
hsa-miR-3202	12
hsa-miR-876-5p	12
hsa-miR-331-5p	11
hsa-miR-935	11
hsa-miR-3606	11
hsa-miR-548o	11
hsa-miR-133b	11
hsa-miR-3917	10
hsa-miR-1245	10
hsa-miR-1537	10
hsa-miR-654-5p	10
hsa-miR-1197	10
hsa-miR-496	9
hsa-miR-3152	9
hsa-miR-3124	9
hsa-miR-2277-5p	9
hsa-miR-1269	9
hsa-miR-548u	9
hsa-miR-548h	9
hsa-miR-539	9
hsa-miR-449b	9
hsa-miR-149	8
hsa-miR-208b	8
hsa-miR-3174	8
hsa-miR-542-5p	8
hsa-miR-3164	8
hsa-miR-3154	8
hsa-miR-3913	8
hsa-miR-3065-3p	8
hsa-miR-1254	8
hsa-miR-3676	7
hsa-miR-3192	7
hsa-miR-489	7
hsa-miR-3140	7
hsa-miR-3116	7
hsa-miR-1295	7
hsa-miR-1292	7
hsa-miR-556-3p	7
hsa-miR-3138	6
hsa-miR-3136	6
hsa-miR-3135	6
hsa-miR-765	6
hsa-miR-548v	6
hsa-miR-1249	6
hsa-miR-202	6
hsa-miR-509-3-5p	6
hsa-miR-548b-3p	6
hsa-miR-3150b	6
hsa-miR-1302	6
hsa-miR-153	5
hsa-miR-3196	5
hsa-miR-431	5
hsa-miR-3121	5
hsa-miR-1268	5
hsa-miR-1265	5
hsa-miR-1256	5
hsa-miR-449a	5
hsa-miR-615-3p	5
hsa-miR-3660	4
hsa-miR-3656	4
hsa-miR-1908	4
hsa-miR-450b-3p	4
hsa-miR-3175	4
hsa-miR-3157	4
hsa-miR-3123	4
hsa-miR-3914	4
hsa-miR-1276	4
hsa-miR-548p	4
hsa-miR-548f	4
hsa-miR-548aa	4
hsa-miR-514	4
hsa-miR-323-5p	4
hsa-miR-551a	4
hsa-miR-627	4
hsa-miR-3659	3
hsa-miR-3652	3
hsa-miR-4284	3
hsa-miR-642a	3
hsa-miR-3942	3
hsa-miR-3145	3
hsa-miR-3141	3
hsa-miR-3936	3
hsa-miR-3125	3
hsa-miR-875-5p	3
hsa-miR-518b	3
hsa-miR-508-3p	3
hsa-miR-548q	3
hsa-miR-1248	3
hsa-miR-548g	3
hsa-miR-1227	3
hsa-miR-577	3
hsa-miR-3126-5p	3
hsa-miR-544	3
hsa-miR-4306	3
hsa-miR-320e	3
hsa-miR-301b	3
hsa-miR-509-3p	3
hsa-miR-550a	3
hsa-miR-615-5p	3
hsa-miR-643	3
hsa-miR-1976	3
hsa-miR-1972	3
hsa-miR-618	2
hsa-miR-499-3p	2
hsa-miR-4298	2
hsa-miR-3183	2
hsa-miR-3610	2
hsa-miR-3173	2
hsa-miR-3609	2
hsa-miR-3163	2
hsa-miR-3180-3p	2
hsa-miR-3149	2
hsa-miR-3134	2
hsa-miR-3133	2
hsa-miR-1290	2
hsa-miR-3065-5p	2
hsa-miR-517a	2
hsa-miR-3647-3p	2
hsa-miR-1273d	2
hsa-miR-1252	2
hsa-miR-1250	2
hsa-miR-513c	2
hsa-miR-548s	2
hsa-miR-592	2
hsa-miR-570	2
hsa-miR-888	2
hsa-miR-2114	2
hsa-miR-34b	2
hsa-miR-346	2
hsa-miR-188-3p	2
hsa-miR-509-5p	2
hsa-miR-876-3p	2
hsa-miR-2278	2
hsa-miR-658	2
hsa-miR-650	2
hsa-miR-3688	2
hsa-miR-3683	2
hsa-miR-516a-5p	1
hsa-miR-3677	1
hsa-miR-605	1
hsa-miR-602	1
hsa-miR-600	1
hsa-miR-3664	1
hsa-miR-3651	1
hsa-miR-939	1
hsa-miR-937	1
hsa-miR-933	1
hsa-miR-498	1
hsa-miR-3199	1
hsa-miR-3194	1
hsa-miR-628-3p	1
hsa-miR-3620	1
hsa-miR-512-3p	1
hsa-miR-3188	1
hsa-miR-3187	1
hsa-miR-3185	1
hsa-miR-3617	1
hsa-miR-3180-5p	1
hsa-miR-3177	1
hsa-miR-3176	1
hsa-miR-105	1
hsa-miR-3167	1
hsa-miR-3162	1
hsa-miR-3160	1
hsa-miR-892a	1
hsa-miR-3151	1
hsa-miR-3941	1
hsa-miR-3940	1
hsa-miR-3148	1
hsa-miR-3139	1
hsa-miR-3923	1
hsa-miR-3918	1
hsa-miR-3118	1
hsa-miR-3907	1
hsa-miR-491-3p	1
hsa-miR-758	1
hsa-miR-1289	1
hsa-miR-1286	1
hsa-miR-2277-3p	1
hsa-miR-3130-5p	1
hsa-miR-1263	1
hsa-miR-1251	1
hsa-miR-548y	1
hsa-miR-1243	1
hsa-miR-1233	1
hsa-miR-581	1
hsa-miR-579	1
hsa-miR-561	1
hsa-miR-216a	1
hsa-miR-545	1
hsa-miR-4317	1
hsa-miR-885-5p	1
hsa-miR-1225-5p	1
hsa-miR-3616-3p	1
hsa-miR-2116	1
hsa-miR-519b-3p	1
hsa-miR-3605-3p	1
hsa-miR-520d-5p	1
hsa-miR-518a-3p	1
hsa-miR-372	1
hsa-miR-367	1
hsa-miR-1303	1
hsa-miR-668	1
hsa-miR-653	1
hsa-miR-550b	1
hsa-miR-1973	1
hsa-miR-513a-3p	1
hsa-miR-520a-3p	1
hsa-miR-3687	1
hsa-miR-3680	1
