# Supplementary material for: Differential Expression of miRNAs in Colorectal Cancer: Comparison of Paired Tumor Tissue and Adjacent Normal Mucosa Using High-Throughput Sequencing
Source: PLoS One. 2012 Apr 17;7(4):e34150. doi: 10.1371/journal.pone.0034150 (PMC3328481; doi:10.1371/journal.pone.0034150)
Supplement: Dataset S1 — miR count data for all samples in the study. Output from processed sequencing data aligned to the Homo Sapiens hg18 genome reference using the miRanalyzer tool version 0.2. (ZIP) [file pone.0034150.s006.zip › T5.txt]

name	readCount
hsa-let-7f	1837622
hsa-let-7a	1836145
hsa-miR-21	1830263
hsa-let-7b	1204478
hsa-miR-192	834331
hsa-miR-10a	184587
hsa-let-7i	175511
hsa-miR-320a	172326
hsa-let-7g	171641
hsa-let-7e	158865
hsa-miR-1	151715
hsa-miR-103	148802
hsa-miR-143	143429
hsa-miR-29a	121147
hsa-miR-140-3p	92631
hsa-let-7d	78733
hsa-miR-92a	76867
hsa-miR-221	74363
hsa-let-7c	66150
hsa-miR-3168	58197
hsa-miR-196b	45018
hsa-miR-181a	43745
hsa-miR-23a	41615
hsa-miR-24	41254
hsa-miR-25	41074
hsa-miR-423-5p	39394
hsa-miR-26a	36903
hsa-miR-181b	34789
hsa-miR-152	34741
hsa-miR-200c	32840
hsa-miR-200b	28482
hsa-miR-101	27949
hsa-miR-191	27052
hsa-miR-146b-5p	24613
hsa-miR-200a	21459
hsa-miR-378	21250
hsa-miR-27b	17856
hsa-miR-375	17228
hsa-miR-27a	15976
hsa-miR-26b	15822
hsa-miR-99b	14813
hsa-miR-181d	14649
hsa-miR-30a	13935
hsa-miR-125a-5p	13737
hsa-miR-125b	13072
hsa-miR-107	12308
hsa-miR-30d	11183
hsa-miR-22	11141
hsa-miR-148a	11122
hsa-miR-222	11010
hsa-miR-100	10138
hsa-miR-23b	9530
hsa-miR-92b	9091
hsa-miR-185	8608
hsa-miR-127-3p	7697
hsa-miR-145	6685
hsa-miR-16	6598
hsa-miR-29b	6459
hsa-miR-151-3p	5987
hsa-miR-29c	5419
hsa-miR-532-5p	4787
hsa-miR-194	4583
hsa-miR-128	4494
hsa-miR-203	4231
hsa-miR-224	4111
hsa-miR-186	3609
hsa-miR-429	3464
hsa-miR-31	3310
hsa-miR-340	3266
hsa-miR-28-3p	3171
hsa-miR-423-3p	3034
hsa-miR-130a	2910
hsa-miR-196a	2883
hsa-miR-98	2835
hsa-miR-33a	2806
hsa-miR-432	2550
hsa-miR-93	2511
hsa-miR-10b	2395
hsa-miR-210	2294
hsa-miR-744	2291
hsa-miR-452	2255
hsa-miR-99a	2207
hsa-miR-30e	2142
hsa-miR-34c-5p	2126
hsa-miR-146a	2110
hsa-miR-1246	2047
hsa-miR-330-3p	2016
hsa-miR-95	1943
hsa-miR-552	1641
hsa-miR-320b	1596
hsa-miR-15a	1539
hsa-miR-223	1523
hsa-miR-28-5p	1489
hsa-miR-134	1437
hsa-miR-193a-5p	1422
hsa-miR-199a-5p	1409
hsa-miR-382	1370
hsa-miR-708	1340
hsa-miR-106b	1311
hsa-miR-155	1260
hsa-miR-148b	1237
hsa-miR-151-5p	1227
hsa-miR-3182	1222
hsa-miR-15b	1211
hsa-miR-574-3p	1191
hsa-miR-424	1121
hsa-miR-126	1080
hsa-miR-195	1050
hsa-miR-584	1033
hsa-miR-342-3p	993
hsa-miR-365	964
hsa-miR-451	925
hsa-miR-379	894
hsa-miR-369-3p	878
hsa-miR-503	849
hsa-miR-497	840
hsa-miR-141	839
hsa-miR-214	820
hsa-miR-17	796
hsa-miR-142-5p	747
hsa-miR-598	743
hsa-miR-495	732
hsa-miR-433	708
hsa-miR-1307	698
hsa-miR-345	682
hsa-miR-182	655
hsa-miR-199b-5p	638
hsa-miR-1261	624
hsa-miR-7	614
hsa-miR-181c	598
hsa-miR-215	572
hsa-miR-374b	559
hsa-miR-20a	556
hsa-miR-193a-3p	556
hsa-miR-335	537
hsa-miR-34a	516
hsa-miR-374a	495
hsa-miR-485-5p	491
hsa-miR-425	466
hsa-miR-30c	464
hsa-miR-361-5p	461
hsa-miR-193b	430
hsa-miR-660	427
hsa-miR-135b	411
hsa-miR-320c	406
hsa-miR-331-3p	368
hsa-miR-296-3p	368
hsa-miR-877	359
hsa-miR-130b	354
hsa-miR-543	340
hsa-miR-502-3p	338
hsa-miR-1277	333
hsa-miR-132	330
hsa-miR-487b	330
hsa-miR-136	326
hsa-miR-411	318
hsa-miR-19b	315
hsa-miR-485-3p	292
hsa-miR-409-3p	291
hsa-miR-421	282
hsa-miR-941	278
hsa-miR-4286	266
hsa-miR-183	262
hsa-miR-499-5p	253
hsa-miR-127-5p	248
hsa-miR-2110	236
hsa-miR-376c	226
hsa-miR-574-5p	221
hsa-miR-654-3p	219
hsa-miR-378c	217
hsa-miR-652	216
hsa-miR-455-5p	213
hsa-miR-339-3p	213
hsa-miR-342-5p	209
hsa-miR-1301	206
hsa-miR-664	203
hsa-miR-96	200
hsa-miR-542-3p	193
hsa-miR-320d	188
hsa-miR-146b-3p	184
hsa-miR-338-3p	180
hsa-miR-629	171
hsa-miR-369-5p	170
hsa-miR-409-5p	167
hsa-miR-483-5p	156
hsa-miR-889	150
hsa-miR-874	149
hsa-miR-1255a	142
hsa-miR-1274b	141
hsa-miR-138	135
hsa-miR-455-3p	135
hsa-miR-323-3p	133
hsa-miR-494	127
hsa-miR-142-3p	126
hsa-miR-378b	119
hsa-miR-376a	114
hsa-miR-363	112
hsa-miR-30b	109
hsa-miR-339-5p	107
hsa-miR-1271	106
hsa-miR-32	104
hsa-miR-1260b	103
hsa-miR-486-5p	102
hsa-miR-362-5p	101
hsa-miR-133a	98
hsa-miR-532-3p	97
hsa-miR-1247	95
hsa-miR-1285	93
hsa-miR-1827	93
hsa-miR-484	92
hsa-miR-125a-3p	91
hsa-miR-493	90
hsa-miR-328	87
hsa-miR-3928	86
hsa-miR-940	81
hsa-miR-324-5p	77
hsa-miR-361-3p	76
hsa-miR-3131	75
hsa-miR-3129	75
hsa-miR-197	74
hsa-miR-1278	73
hsa-miR-548k	73
hsa-miR-576-3p	73
hsa-miR-296-5p	71
hsa-miR-592	71
hsa-miR-1287	70
hsa-miR-548e	70
hsa-miR-1185	69
hsa-miR-410	68
hsa-miR-376b	67
hsa-miR-140-5p	67
hsa-miR-324-3p	62
hsa-miR-370	62
hsa-miR-655	61
hsa-miR-154	60
hsa-miR-769-5p	60
hsa-miR-760	59
hsa-miR-720	59
hsa-miR-329	59
hsa-miR-139-5p	57
hsa-miR-3605-5p	57
hsa-miR-1299	56
hsa-miR-548c-5p	55
hsa-miR-1306	55
hsa-miR-490-3p	54
hsa-miR-625	54
hsa-miR-188-5p	52
hsa-miR-1294	50
hsa-miR-582-3p	48
hsa-miR-671-5p	47
hsa-miR-3614-3p	46
hsa-miR-585	46
hsa-miR-2355-5p	45
hsa-miR-381	45
hsa-miR-3615	42
hsa-miR-212	42
hsa-miR-504	42
hsa-miR-129-5p	41
hsa-miR-548d-5p	41
hsa-miR-18a	41
hsa-miR-1224-5p	40
hsa-miR-377	40
hsa-miR-1266	39
hsa-miR-505	39
hsa-miR-362-3p	39
hsa-miR-33b	39
hsa-miR-9	38
hsa-miR-218	38
hsa-miR-23c	37
hsa-miR-589	37
hsa-miR-873	36
hsa-miR-548a-3p	35
hsa-miR-501-3p	34
hsa-miR-450a	34
hsa-miR-454	33
hsa-miR-3127	31
hsa-miR-3613-5p	31
hsa-miR-486-3p	31
hsa-miR-887	30
hsa-miR-147b	29
hsa-miR-150	29
hsa-miR-450b-5p	29
hsa-miR-1262	29
hsa-miR-1255b	29
hsa-miR-1291	28
hsa-miR-219-1-3p	28
hsa-miR-628-5p	26
hsa-miR-144	25
hsa-miR-4284	25
hsa-miR-338-5p	25
hsa-miR-3158	25
hsa-miR-4301	24
hsa-miR-299-3p	24
hsa-miR-301a	23
hsa-miR-665	23
hsa-miR-122	21
hsa-miR-3154	21
hsa-miR-3934	21
hsa-miR-3913	21
hsa-miR-129-3p	21
hsa-miR-3190	20
hsa-miR-422a	20
hsa-miR-1268	20
hsa-miR-576-5p	20
hsa-miR-299-5p	20
hsa-miR-187	20
hsa-miR-3138	19
hsa-miR-548j	19
hsa-miR-204	19
hsa-miR-3117	18
hsa-miR-1273c	18
hsa-miR-2355-3p	18
hsa-miR-337-5p	18
hsa-miR-3679-5p	17
hsa-miR-582-5p	17
hsa-miR-654-5p	17
hsa-miR-1323	17
hsa-miR-1197	17
hsa-miR-3174	16
hsa-miR-1292	16
hsa-miR-1290	16
hsa-miR-1254	16
hsa-miR-548n	16
hsa-miR-548l	16
hsa-miR-323b-3p	15
hsa-miR-3909	15
hsa-miR-337-3p	15
hsa-miR-190b	14
hsa-miR-3124	14
hsa-miR-766	14
hsa-miR-1245	14
hsa-miR-326	14
hsa-miR-656	14
hsa-miR-1180	14
hsa-miR-3690	14
hsa-miR-217	13
hsa-miR-590-3p	13
hsa-miR-3613-3p	13
hsa-miR-641	13
hsa-miR-3912	12
hsa-miR-487a	12
hsa-miR-1276	12
hsa-miR-1270	12
hsa-miR-511	12
hsa-miR-19a	12
hsa-miR-496	11
hsa-miR-769-3p	11
hsa-miR-3916	11
hsa-miR-765	11
hsa-miR-3130-3p	11
hsa-miR-139-3p	11
hsa-miR-323-5p	11
hsa-miR-676	11
hsa-miR-3910	10
hsa-miR-1284	10
hsa-miR-548h	10
hsa-miR-380	10
hsa-miR-671-3p	10
hsa-miR-942	9
hsa-miR-3173	9
hsa-miR-3141	9
hsa-miR-1249	9
hsa-miR-548o	9
hsa-miR-539	9
hsa-miR-219-5p	9
hsa-miR-190	9
hsa-miR-618	8
hsa-miR-935	8
hsa-miR-483-3p	8
hsa-miR-3606	8
hsa-miR-3149	8
hsa-miR-491-5p	8
hsa-miR-1274a	8
hsa-miR-1258	8
hsa-miR-548w	8
hsa-miR-330-5p	8
hsa-miR-548aa	8
hsa-miR-509-3-5p	8
hsa-miR-651	8
hsa-miR-3652	7
hsa-miR-1468	7
hsa-miR-3195	7
hsa-miR-3192	7
hsa-miR-3175	7
hsa-miR-3145	7
hsa-miR-3116	7
hsa-miR-1295	7
hsa-miR-2277-5p	7
hsa-miR-516b	7
hsa-miR-3647-3p	7
hsa-miR-548z	7
hsa-miR-3126-5p	7
hsa-miR-383	7
hsa-miR-590-5p	7
hsa-miR-944	6
hsa-miR-642b	6
hsa-miR-3179	6
hsa-miR-3164	6
hsa-miR-3940	6
hsa-miR-1275	6
hsa-miR-1269	6
hsa-miR-1250	6
hsa-miR-548t	6
hsa-miR-675	6
hsa-miR-501-5p	5
hsa-miR-3170	5
hsa-miR-3160	5
hsa-miR-3936	5
hsa-miR-548p	5
hsa-miR-3200-3p	5
hsa-miR-206	5
hsa-miR-549	5
hsa-miR-320e	5
hsa-miR-490-5p	5
hsa-miR-34b	5
hsa-miR-509-5p	5
hsa-miR-331-5p	4
hsa-miR-3656	4
hsa-miR-500a	4
hsa-miR-3199	4
hsa-miR-3183	4
hsa-miR-3140	4
hsa-miR-431	4
hsa-miR-3121	4
hsa-miR-3914	4
hsa-miR-508-3p	4
hsa-miR-3200-5p	4
hsa-miR-1248	4
hsa-miR-548i	4
hsa-miR-1227	4
hsa-miR-371-5p	4
hsa-miR-449a	4
hsa-miR-615-3p	4
hsa-miR-3687	4
hsa-miR-3676	3
hsa-miR-1909	3
hsa-miR-3189	3
hsa-miR-3610	3
hsa-miR-3162	3
hsa-miR-3139	3
hsa-miR-3925	3
hsa-miR-3065-5p	3
hsa-miR-1260	3
hsa-miR-1273d	3
hsa-miR-513c	3
hsa-miR-548u	3
hsa-miR-1244	3
hsa-miR-1537	3
hsa-miR-216a	3
hsa-miR-545	3
hsa-miR-4326	3
hsa-miR-885-3p	3
hsa-miR-1302	3
hsa-miR-301b	3
hsa-miR-509-3p	3
hsa-miR-550a	3
hsa-miR-615-5p	3
hsa-miR-627	3
hsa-miR-3622a-5p	3
hsa-miR-184	3
hsa-miR-34c-3p	2
hsa-miR-3661	2
hsa-miR-3654	2
hsa-miR-3653	2
hsa-miR-3651	2
hsa-miR-4298	2
hsa-miR-3648	2
hsa-miR-937	2
hsa-miR-3191	2
hsa-miR-3187	2
hsa-miR-3619	2
hsa-miR-3617	2
hsa-miR-3180-5p	2
hsa-miR-3177	2
hsa-miR-3609	2
hsa-miR-3165	2
hsa-miR-3180-3p	2
hsa-miR-3159	2
hsa-miR-3151	2
hsa-miR-3942	2
hsa-miR-3146	2
hsa-miR-3135	2
hsa-miR-3133	2
hsa-miR-3911	2
hsa-miR-1296	2
hsa-miR-517a	2
hsa-miR-1286	2
hsa-miR-3065-3p	2
hsa-miR-1256	2
hsa-miR-1229	2
hsa-miR-3614-5p	2
hsa-miR-20b	2
hsa-miR-202	2
hsa-miR-890	2
hsa-miR-3202	2
hsa-miR-2116	2
hsa-miR-133b	2
hsa-miR-1303	2
hsa-miR-876-5p	2
hsa-miR-551a	2
hsa-miR-556-3p	2
hsa-miR-1193	2
hsa-miR-1179	2
hsa-miR-516a-5p	1
hsa-miR-611	1
hsa-miR-3622a-3p	1
hsa-miR-3662	1
hsa-miR-3660	1
hsa-miR-3655	1
hsa-miR-153	1
hsa-miR-149	1
hsa-miR-3144-5p	1
hsa-miR-939	1
hsa-miR-933	1
hsa-miR-137	1
hsa-miR-3198	1
hsa-miR-3194	1
hsa-miR-3193	1
hsa-miR-642a	1
hsa-miR-628-3p	1
hsa-miR-512-3p	1
hsa-miR-450b-3p	1
hsa-miR-3611	1
hsa-miR-3176	1
hsa-miR-542-5p	1
hsa-miR-3163	1
hsa-miR-3155	1
hsa-miR-3153	1
hsa-miR-3944	1
hsa-miR-3943	1
hsa-miR-3137	1
hsa-miR-3136	1
hsa-miR-3134	1
hsa-miR-3926	1
hsa-miR-3921	1
hsa-miR-3125	1
hsa-miR-3918	1
hsa-miR-3917	1
hsa-miR-3115	1
hsa-miR-518b	1
hsa-miR-758	1
hsa-miR-1288	1
hsa-miR-1273	1
hsa-miR-1267	1
hsa-miR-1263	1
hsa-miR-1273e	1
hsa-miR-548x	1
hsa-miR-548s	1
hsa-miR-548q	1
hsa-miR-1233	1
hsa-miR-573	1
hsa-miR-216b	1
hsa-miR-548b-5p	1
hsa-miR-541	1
hsa-miR-3679-3p	1
hsa-miR-4306	1
hsa-miR-2115	1
hsa-miR-2114	1
hsa-miR-3605-3p	1
hsa-miR-135a	1
hsa-miR-373	1
hsa-miR-449b	1
hsa-miR-3150b	1
hsa-miR-188-3p	1
hsa-miR-663b	1
hsa-miR-1305	1
hsa-miR-1304	1
hsa-miR-668	1
hsa-miR-663	1
hsa-miR-551b	1
hsa-miR-2278	1
hsa-miR-658	1
hsa-miR-650	1
hsa-miR-1976	1
hsa-miR-1972	1
hsa-miR-3691	1
hsa-miR-520a-3p	1
hsa-miR-622	1
hsa-miR-3682	1
hsa-miR-3678-3p	1
