# Supplementary material for: Differential Expression of miRNAs in Colorectal Cancer: Comparison of Paired Tumor Tissue and Adjacent Normal Mucosa Using High-Throughput Sequencing
Source: PLoS One. 2012 Apr 17;7(4):e34150. doi: 10.1371/journal.pone.0034150 (PMC3328481; doi:10.1371/journal.pone.0034150)
Supplement: Dataset S1 — miR count data for all samples in the study. Output from processed sequencing data aligned to the Homo Sapiens hg18 genome reference using the miRanalyzer tool version 0.2. (ZIP) [file pone.0034150.s006.zip › T6.txt]

name	readCount
hsa-let-7f	1917439
hsa-let-7a	1531263
hsa-miR-21	1327793
hsa-let-7b	918731
hsa-miR-1	782601
hsa-miR-192	684815
hsa-miR-143	392229
hsa-miR-320a	273863
hsa-let-7e	189814
hsa-let-7g	175285
hsa-let-7c	138295
hsa-let-7i	125707
hsa-miR-29a	94128
hsa-let-7d	93440
hsa-miR-140-3p	84979
hsa-miR-103	76130
hsa-miR-10a	75651
hsa-miR-221	59142
hsa-miR-92a	58020
hsa-miR-378	55676
hsa-miR-196b	50471
hsa-miR-423-5p	45740
hsa-miR-25	38501
hsa-miR-3168	31189
hsa-miR-191	31081
hsa-miR-152	29732
hsa-miR-24	28586
hsa-miR-26a	28210
hsa-miR-375	24985
hsa-miR-23a	24719
hsa-miR-483-5p	23675
hsa-miR-200b	23439
hsa-miR-181a	18981
hsa-miR-200a	18920
hsa-miR-146b-5p	18916
hsa-miR-101	17755
hsa-miR-200c	16661
hsa-miR-148a	16457
hsa-miR-145	15992
hsa-miR-1246	15403
hsa-miR-30a	15322
hsa-miR-27b	14555
hsa-miR-125b	14235
hsa-miR-224	13682
hsa-miR-125a-5p	13655
hsa-miR-26b	13553
hsa-miR-99b	13386
hsa-miR-30d	11856
hsa-miR-27a	10950
hsa-miR-185	10914
hsa-miR-181b	9768
hsa-miR-92b	9539
hsa-miR-222	8725
hsa-miR-29b	7567
hsa-miR-22	7061
hsa-miR-23b	6814
hsa-miR-29c	6259
hsa-miR-127-3p	5925
hsa-miR-128	5278
hsa-miR-98	4825
hsa-miR-28-3p	4766
hsa-miR-151-3p	4543
hsa-miR-181d	4480
hsa-miR-16	4243
hsa-miR-100	3977
hsa-miR-107	3946
hsa-miR-186	3939
hsa-miR-432	3885
hsa-miR-99a	3866
hsa-miR-194	3837
hsa-miR-320b	3786
hsa-miR-429	3771
hsa-miR-340	3661
hsa-miR-532-5p	3511
hsa-miR-452	3473
hsa-miR-423-3p	3249
hsa-miR-363	3190
hsa-miR-130a	2577
hsa-miR-28-5p	2453
hsa-miR-10b	2145
hsa-miR-215	2053
hsa-miR-7	1948
hsa-miR-195	1948
hsa-miR-330-3p	1921
hsa-miR-30e	1882
hsa-miR-744	1844
hsa-miR-34c-5p	1768
hsa-miR-196a	1749
hsa-miR-148b	1650
hsa-miR-503	1638
hsa-miR-497	1632
hsa-miR-151-5p	1551
hsa-miR-451	1515
hsa-miR-93	1504
hsa-miR-33a	1485
hsa-miR-424	1481
hsa-miR-31	1376
hsa-miR-204	1369
hsa-miR-223	1302
hsa-miR-126	1261
hsa-miR-584	1246
hsa-miR-598	1245
hsa-miR-203	1244
hsa-miR-1269	1236
hsa-miR-382	1185
hsa-miR-155	1143
hsa-miR-193a-5p	1119
hsa-miR-199a-5p	1079
hsa-miR-552	1067
hsa-miR-95	999
hsa-miR-495	991
hsa-miR-106b	918
hsa-miR-365	878
hsa-miR-660	863
hsa-miR-15a	861
hsa-miR-134	853
hsa-miR-369-3p	841
hsa-miR-574-3p	839
hsa-miR-320c	836
hsa-miR-378c	797
hsa-miR-146a	717
hsa-miR-214	695
hsa-miR-1307	679
hsa-miR-342-3p	666
hsa-miR-15b	646
hsa-miR-543	627
hsa-miR-433	605
hsa-miR-502-3p	592
hsa-miR-3182	588
hsa-miR-379	567
hsa-miR-142-5p	545
hsa-miR-17	538
hsa-miR-425	535
hsa-miR-30c	535
hsa-miR-141	511
hsa-miR-483-3p	502
hsa-miR-361-5p	496
hsa-miR-378b	474
hsa-miR-374b	463
hsa-miR-210	458
hsa-miR-335	448
hsa-miR-374a	444
hsa-miR-193b	439
hsa-miR-320d	396
hsa-miR-199b-5p	394
hsa-miR-20a	388
hsa-miR-499-5p	382
hsa-miR-339-3p	371
hsa-miR-182	337
hsa-miR-1261	336
hsa-miR-193a-3p	332
hsa-miR-133a	326
hsa-miR-708	321
hsa-miR-9	309
hsa-miR-130b	304
hsa-miR-486-5p	302
hsa-miR-485-5p	299
hsa-miR-181c	288
hsa-miR-652	287
hsa-miR-421	286
hsa-miR-345	279
hsa-miR-485-3p	278
hsa-miR-542-3p	276
hsa-miR-1301	265
hsa-miR-34a	252
hsa-miR-2110	251
hsa-miR-1277	247
hsa-miR-409-3p	233
hsa-miR-574-5p	229
hsa-miR-411	226
hsa-miR-139-5p	225
hsa-miR-490-3p	224
hsa-miR-331-3p	215
hsa-miR-877	206
hsa-miR-487b	200
hsa-miR-323-3p	198
hsa-miR-664	195
hsa-miR-654-3p	189
hsa-miR-183	186
hsa-miR-455-5p	181
hsa-miR-129-5p	176
hsa-miR-629	173
hsa-miR-136	171
hsa-miR-941	170
hsa-miR-135b	169
hsa-miR-504	160
hsa-miR-328	156
hsa-miR-339-5p	151
hsa-miR-132	147
hsa-miR-494	144
hsa-miR-889	143
hsa-miR-362-5p	138
hsa-miR-96	137
hsa-miR-376c	136
hsa-miR-760	132
hsa-miR-127-5p	131
hsa-miR-19b	128
hsa-miR-4286	127
hsa-miR-142-3p	127
hsa-miR-361-3p	123
hsa-miR-3928	122
hsa-miR-146b-3p	122
hsa-miR-369-5p	121
hsa-miR-1285	116
hsa-miR-409-5p	111
hsa-miR-455-3p	110
hsa-miR-1827	108
hsa-miR-1274b	107
hsa-miR-342-5p	107
hsa-miR-484	105
hsa-miR-532-3p	104
hsa-miR-30b	101
hsa-miR-3131	100
hsa-miR-197	86
hsa-miR-18a	85
hsa-miR-3615	84
hsa-miR-4301	82
hsa-miR-582-3p	81
hsa-miR-1271	80
hsa-miR-548e	79
hsa-miR-410	76
hsa-miR-32	76
hsa-miR-1260b	74
hsa-miR-505	74
hsa-miR-188-5p	74
hsa-miR-2355-5p	73
hsa-miR-548c-5p	69
hsa-miR-383	68
hsa-miR-450b-5p	66
hsa-miR-493	65
hsa-miR-1185	65
hsa-miR-338-3p	64
hsa-miR-376a	63
hsa-miR-501-3p	62
hsa-miR-144	60
hsa-miR-422a	60
hsa-miR-370	60
hsa-miR-769-5p	59
hsa-miR-450a	59
hsa-miR-1287	58
hsa-miR-1254	58
hsa-miR-187	58
hsa-miR-1266	57
hsa-miR-329	56
hsa-miR-129-3p	55
hsa-miR-1278	55
hsa-miR-20b	55
hsa-miR-887	55
hsa-miR-323b-3p	54
hsa-miR-548k	54
hsa-miR-1306	54
hsa-miR-2355-3p	52
hsa-miR-874	52
hsa-miR-642b	49
hsa-miR-720	49
hsa-miR-3129	48
hsa-miR-125a-3p	48
hsa-miR-324-5p	46
hsa-miR-362-3p	46
hsa-miR-490-5p	44
hsa-miR-377	44
hsa-miR-1247	41
hsa-miR-140-5p	40
hsa-miR-582-5p	39
hsa-miR-3127	38
hsa-miR-3614-3p	37
hsa-miR-548d-5p	37
hsa-miR-655	37
hsa-miR-576-3p	36
hsa-miR-150	35
hsa-miR-376b	35
hsa-miR-589	35
hsa-miR-3605-5p	35
hsa-miR-641	35
hsa-miR-33b	34
hsa-miR-324-3p	33
hsa-miR-206	33
hsa-miR-671-5p	33
hsa-miR-138	32
hsa-miR-1255b	32
hsa-miR-940	31
hsa-miR-106a	31
hsa-miR-628-5p	30
hsa-miR-296-3p	30
hsa-miR-1270	30
hsa-miR-147b	29
hsa-miR-1262	29
hsa-miR-381	29
hsa-miR-1294	28
hsa-miR-3613-5p	28
hsa-miR-625	28
hsa-miR-124	27
hsa-miR-1268	27
hsa-miR-330-5p	27
hsa-miR-301a	27
hsa-miR-3622a-5p	27
hsa-miR-486-3p	26
hsa-miR-3934	25
hsa-miR-592	25
hsa-miR-1197	24
hsa-miR-122	23
hsa-miR-548j	23
hsa-miR-23c	23
hsa-miR-873	23
hsa-miR-154	22
hsa-miR-218	22
hsa-miR-549	22
hsa-miR-656	22
hsa-miR-3690	22
hsa-miR-548a-3p	21
hsa-miR-212	21
hsa-miR-942	20
hsa-miR-3138	20
hsa-miR-487a	20
hsa-miR-1276	20
hsa-miR-548l	20
hsa-miR-590-3p	20
hsa-miR-665	20
hsa-miR-654-5p	19
hsa-miR-3174	18
hsa-miR-454	18
hsa-miR-1273c	18
hsa-miR-548n	17
hsa-miR-576-5p	17
hsa-miR-323-5p	17
hsa-miR-3158	16
hsa-miR-3909	16
hsa-miR-1468	15
hsa-miR-1284	15
hsa-miR-3656	14
hsa-miR-3910	14
hsa-miR-3117	14
hsa-miR-766	14
hsa-miR-1290	14
hsa-miR-217	14
hsa-miR-577	14
hsa-miR-590-5p	14
hsa-miR-299-3p	14
hsa-miR-496	13
hsa-miR-3190	13
hsa-miR-338-5p	13
hsa-miR-1292	13
hsa-miR-1245	13
hsa-miR-548i	13
hsa-miR-3614-5p	13
hsa-miR-1323	13
hsa-miR-676	13
hsa-miR-651	13
hsa-miR-1180	13
hsa-miR-3196	12
hsa-miR-337-3p	12
hsa-miR-296-5p	11
hsa-miR-769-3p	11
hsa-miR-3124	11
hsa-miR-1258	11
hsa-miR-320e	11
hsa-miR-219-1-3p	11
hsa-miR-299-5p	11
hsa-miR-675	11
hsa-miR-944	10
hsa-miR-1274a	10
hsa-miR-548u	10
hsa-miR-548o	10
hsa-miR-139-3p	10
hsa-miR-671-3p	10
hsa-miR-550a	10
hsa-miR-1224-5p	9
hsa-miR-190b	9
hsa-miR-3144-5p	9
hsa-miR-3195	9
hsa-miR-3606	9
hsa-miR-3140	9
hsa-miR-765	9
hsa-miR-3065-3p	9
hsa-miR-1256	9
hsa-miR-511	9
hsa-miR-326	9
hsa-miR-137	8
hsa-miR-3145	8
hsa-miR-2277-5p	8
hsa-miR-548w	8
hsa-miR-3130-3p	8
hsa-miR-3150b	8
hsa-miR-3146	7
hsa-miR-3914	7
hsa-miR-3116	7
hsa-miR-216b	7
hsa-miR-3679-5p	7
hsa-miR-1255a	7
hsa-miR-380	7
hsa-miR-19a	7
hsa-miR-219-5p	7
hsa-miR-331-5p	6
hsa-miR-3199	6
hsa-miR-3188	6
hsa-miR-3149	6
hsa-miR-3141	6
hsa-miR-3912	6
hsa-miR-1289	6
hsa-miR-516b	6
hsa-miR-585	6
hsa-miR-548b-5p	6
hsa-miR-1303	6
hsa-miR-301b	6
hsa-miR-1179	6
hsa-miR-18b	6
hsa-miR-618	5
hsa-miR-3192	5
hsa-miR-3144-3p	5
hsa-miR-3170	5
hsa-miR-466	5
hsa-miR-3154	5
hsa-miR-3136	5
hsa-miR-3121	5
hsa-miR-3917	5
hsa-miR-3913	5
hsa-miR-1291	5
hsa-miR-508-3p	5
hsa-miR-548t	5
hsa-miR-548p	5
hsa-miR-548h	5
hsa-miR-135a	5
hsa-miR-449a	5
hsa-miR-876-5p	5
hsa-miR-3677	4
hsa-miR-935	4
hsa-miR-3183	4
hsa-miR-3177	4
hsa-miR-3164	4
hsa-miR-3162	4
hsa-miR-3936	4
hsa-miR-3923	4
hsa-miR-3065-5p	4
hsa-miR-548x	4
hsa-miR-1244	4
hsa-miR-570	4
hsa-miR-509-3-5p	4
hsa-miR-3126-5p	4
hsa-miR-337-5p	4
hsa-miR-4326	4
hsa-miR-3202	4
hsa-miR-346	4
hsa-miR-3687	4
hsa-miR-3682	4
hsa-miR-3652	3
hsa-miR-3651	3
hsa-miR-4284	3
hsa-miR-3193	3
hsa-miR-501-5p	3
hsa-miR-3179	3
hsa-miR-3176	3
hsa-miR-542-5p	3
hsa-miR-3160	3
hsa-miR-3942	3
hsa-miR-3143	3
hsa-miR-3135	3
hsa-miR-3133	3
hsa-miR-3916	3
hsa-miR-1299	3
hsa-miR-1296	3
hsa-miR-1275	3
hsa-miR-1250	3
hsa-miR-548z	3
hsa-miR-548s	3
hsa-miR-1249	3
hsa-miR-1243	3
hsa-miR-3200-3p	3
hsa-miR-1227	3
hsa-miR-202	3
hsa-miR-544	3
hsa-miR-539	3
hsa-miR-3605-3p	3
hsa-miR-668	3
hsa-miR-509-3p	3
hsa-miR-551a	3
hsa-miR-1972	3
hsa-miR-153	2
hsa-miR-500a	2
hsa-miR-149	2
hsa-miR-1908	2
hsa-miR-3198	2
hsa-miR-3620	2
hsa-miR-3189	2
hsa-miR-3187	2
hsa-miR-450b-3p	2
hsa-miR-3617	2
hsa-miR-3175	2
hsa-miR-3173	2
hsa-miR-3163	2
hsa-miR-3157	2
hsa-miR-3940	2
hsa-miR-3139	2
hsa-miR-3125	2
hsa-miR-3911	2
hsa-miR-508-5p	2
hsa-miR-1295	2
hsa-miR-491-3p	2
hsa-miR-1286	2
hsa-miR-1273	2
hsa-miR-3200-5p	2
hsa-miR-1273e	2
hsa-miR-1273d	2
hsa-miR-548v	2
hsa-miR-1226	2
hsa-miR-548aa	2
hsa-miR-371-5p	2
hsa-miR-1538	2
hsa-miR-133b	2
hsa-miR-3613-3p	2
hsa-miR-663	2
hsa-miR-2278	2
hsa-miR-627	2
hsa-miR-3688	2
hsa-miR-184	2
hsa-miR-3676	1
hsa-miR-605	1
hsa-miR-3662	1
hsa-miR-3661	1
hsa-miR-3660	1
hsa-miR-3659	1
hsa-miR-3654	1
hsa-miR-4298	1
hsa-miR-943	1
hsa-miR-3648	1
hsa-miR-934	1
hsa-miR-3194	1
hsa-miR-3191	1
hsa-miR-921	1
hsa-miR-642a	1
hsa-miR-489	1
hsa-miR-512-3p	1
hsa-miR-3611	1
hsa-miR-3180-3p	1
hsa-miR-3159	1
hsa-miR-3155	1
hsa-miR-3152	1
hsa-miR-3151	1
hsa-miR-3944	1
hsa-miR-3941	1
hsa-miR-3142	1
hsa-miR-3134	1
hsa-miR-3132	1
hsa-miR-3925	1
hsa-miR-3922	1
hsa-miR-3921	1
hsa-miR-3128	1
hsa-miR-3120	1
hsa-miR-491-5p	1
hsa-miR-3907	1
hsa-miR-762	1
hsa-miR-758	1
hsa-miR-3647-3p	1
hsa-miR-1252	1
hsa-miR-548y	1
hsa-miR-548q	1
hsa-miR-1229	1
hsa-miR-580	1
hsa-miR-1537	1
hsa-miR-216a	1
hsa-miR-545	1
hsa-miR-890	1
hsa-miR-888	1
hsa-miR-4306	1
hsa-miR-1225-5p	1
hsa-miR-514	1
hsa-miR-885-3p	1
hsa-miR-3616-3p	1
hsa-miR-2114	1
hsa-miR-34b	1
hsa-miR-188-3p	1
hsa-miR-1304	1
hsa-miR-1302	1
hsa-miR-509-5p	1
hsa-miR-551b	1
hsa-miR-556-3p	1
hsa-miR-2276	1
hsa-miR-1183	1
hsa-miR-615-5p	1
hsa-miR-1973	1
hsa-miR-548a-5p	1
hsa-miR-190	1
hsa-miR-3684	1
