# Supplementary material for: Differential Expression of miRNAs in Colorectal Cancer: Comparison of Paired Tumor Tissue and Adjacent Normal Mucosa Using High-Throughput Sequencing
Source: PLoS One. 2012 Apr 17;7(4):e34150. doi: 10.1371/journal.pone.0034150 (PMC3328481; doi:10.1371/journal.pone.0034150)
Supplement: Dataset S1 — miR count data for all samples in the study. Output from processed sequencing data aligned to the Homo Sapiens hg18 genome reference using the miRanalyzer tool version 0.2. (ZIP) [file pone.0034150.s006.zip › T7.txt]

name	readCount
hsa-miR-192	1697341
hsa-let-7f	1312628
hsa-let-7a	1304669
hsa-miR-21	942735
hsa-let-7b	853476
hsa-let-7e	235238
hsa-let-7g	173648
hsa-miR-320a	136359
hsa-let-7i	127600
hsa-miR-10a	107548
hsa-miR-25	101173
hsa-miR-3168	84490
hsa-miR-92a	79430
hsa-miR-29a	75082
hsa-miR-1	73556
hsa-miR-143	73377
hsa-let-7d	72602
hsa-miR-483-5p	70447
hsa-miR-221	61596
hsa-miR-140-3p	60853
hsa-let-7c	53811
hsa-miR-423-5p	53448
hsa-miR-103	48030
hsa-miR-196b	41927
hsa-miR-200c	34044
hsa-miR-200b	32111
hsa-miR-24	30520
hsa-miR-1246	30131
hsa-miR-191	28626
hsa-miR-26a	22325
hsa-miR-185	22256
hsa-miR-200a	22225
hsa-miR-30d	20984
hsa-miR-194	20549
hsa-miR-26b	18850
hsa-miR-27a	14731
hsa-miR-375	12818
hsa-miR-196a	12542
hsa-miR-23a	12230
hsa-miR-101	12144
hsa-miR-98	11926
hsa-miR-181d	11519
hsa-miR-181a	10924
hsa-miR-27b	10878
hsa-miR-222	9860
hsa-miR-99b	9800
hsa-miR-146b-5p	9720
hsa-miR-125a-5p	9359
hsa-miR-128	9180
hsa-miR-452	8219
hsa-miR-181b	7947
hsa-miR-224	7560
hsa-miR-152	7526
hsa-miR-107	7523
hsa-miR-483-3p	7518
hsa-miR-30a	7461
hsa-miR-378	6920
hsa-miR-148a	6393
hsa-miR-93	5897
hsa-miR-429	5190
hsa-miR-145	4996
hsa-miR-16	4852
hsa-miR-29b	4840
hsa-miR-22	4422
hsa-miR-33a	4358
hsa-miR-125b	4213
hsa-miR-186	3836
hsa-miR-744	3615
hsa-miR-29c	3585
hsa-miR-340	3473
hsa-miR-203	3327
hsa-miR-30e	3324
hsa-miR-151-3p	3273
hsa-miR-106b	3127
hsa-miR-7	3002
hsa-miR-223	2998
hsa-miR-23b	2871
hsa-miR-215	2772
hsa-miR-499-5p	2675
hsa-miR-130a	2651
hsa-miR-423-3p	2620
hsa-miR-127-3p	2548
hsa-miR-142-5p	2489
hsa-miR-92b	2455
hsa-miR-155	2378
hsa-miR-210	2221
hsa-miR-330-3p	2008
hsa-miR-17	1784
hsa-miR-99a	1596
hsa-miR-432	1566
hsa-miR-1301	1566
hsa-miR-451	1565
hsa-miR-148b	1515
hsa-miR-320b	1485
hsa-miR-28-5p	1453
hsa-miR-28-3p	1405
hsa-miR-20a	1402
hsa-miR-130b	1290
hsa-miR-141	1280
hsa-miR-151-5p	1278
hsa-miR-31	1139
hsa-miR-374a	1134
hsa-miR-1307	1090
hsa-miR-195	1072
hsa-miR-503	1017
hsa-miR-100	1008
hsa-miR-126	998
hsa-miR-181c	996
hsa-miR-497	968
hsa-miR-425	940
hsa-miR-660	922
hsa-miR-552	861
hsa-miR-543	839
hsa-miR-335	824
hsa-miR-495	766
hsa-miR-3180-3p	753
hsa-miR-421	747
hsa-miR-146a	713
hsa-miR-96	706
hsa-miR-345	706
hsa-miR-374b	673
hsa-miR-598	668
hsa-miR-199a-5p	666
hsa-miR-424	662
hsa-miR-369-3p	662
hsa-miR-339-3p	645
hsa-miR-15a	625
hsa-miR-877	621
hsa-miR-1277	615
hsa-miR-95	595
hsa-miR-19b	590
hsa-miR-320c	561
hsa-miR-361-5p	557
hsa-miR-363	551
hsa-miR-941	526
hsa-miR-34c-5p	525
hsa-miR-193b	521
hsa-miR-532-5p	516
hsa-miR-342-3p	515
hsa-miR-30c	507
hsa-miR-382	502
hsa-miR-10b	494
hsa-miR-584	492
hsa-miR-193a-5p	488
hsa-miR-15b	463
hsa-miR-2110	460
hsa-miR-767-5p	457
hsa-miR-629	454
hsa-miR-134	453
hsa-miR-502-3p	448
hsa-miR-182	447
hsa-miR-18a	437
hsa-miR-1827	426
hsa-miR-652	426
hsa-miR-4286	421
hsa-miR-455-5p	391
hsa-miR-708	382
hsa-miR-142-3p	360
hsa-miR-9	345
hsa-miR-199b-5p	323
hsa-miR-135b	317
hsa-miR-3182	314
hsa-miR-365	289
hsa-miR-32	287
hsa-miR-339-5p	287
hsa-miR-34a	283
hsa-miR-379	272
hsa-miR-183	256
hsa-miR-486-5p	254
hsa-miR-331-3p	245
hsa-miR-484	241
hsa-miR-433	231
hsa-miR-301a	230
hsa-miR-193a-3p	227
hsa-miR-485-3p	217
hsa-miR-574-5p	213
hsa-miR-548e	212
hsa-miR-574-3p	206
hsa-miR-362-5p	203
hsa-miR-320d	200
hsa-miR-136	196
hsa-miR-1285	186
hsa-miR-214	183
hsa-miR-940	181
hsa-miR-548l	177
hsa-miR-548k	177
hsa-miR-1278	176
hsa-miR-338-3p	174
hsa-miR-889	163
hsa-miR-455-3p	158
hsa-miR-542-3p	157
hsa-miR-1255a	155
hsa-miR-342-5p	152
hsa-miR-532-3p	148
hsa-miR-301b	142
hsa-miR-3615	138
hsa-miR-1266	126
hsa-miR-3614-3p	123
hsa-miR-30b	123
hsa-miR-1261	121
hsa-miR-487b	120
hsa-miR-3928	118
hsa-miR-676	117
hsa-miR-3180-5p	115
hsa-miR-33b	113
hsa-miR-144	111
hsa-miR-454	109
hsa-miR-323-3p	108
hsa-miR-494	107
hsa-miR-411	106
hsa-miR-139-5p	105
hsa-miR-188-5p	105
hsa-miR-548c-5p	104
hsa-miR-664	102
hsa-miR-1260b	100
hsa-miR-150	97
hsa-miR-769-5p	97
hsa-miR-485-5p	94
hsa-miR-1287	91
hsa-miR-409-3p	90
hsa-miR-654-3p	90
hsa-miR-548d-5p	89
hsa-miR-760	87
hsa-miR-376c	87
hsa-miR-505	86
hsa-miR-1274b	85
hsa-miR-132	83
hsa-miR-122	83
hsa-miR-324-5p	83
hsa-miR-105	82
hsa-miR-720	79
hsa-miR-362-3p	79
hsa-miR-1290	76
hsa-miR-378c	76
hsa-miR-1306	76
hsa-miR-641	75
hsa-miR-125a-3p	74
hsa-miR-138	73
hsa-miR-4301	73
hsa-miR-589	72
hsa-miR-369-5p	69
hsa-miR-197	69
hsa-miR-625	69
hsa-miR-409-5p	68
hsa-miR-3145	63
hsa-miR-410	63
hsa-miR-486-3p	63
hsa-miR-450b-5p	61
hsa-miR-2355-5p	61
hsa-miR-329	61
hsa-miR-493	60
hsa-miR-1292	59
hsa-miR-361-3p	58
hsa-miR-450a	58
hsa-miR-1323	56
hsa-miR-1224-5p	55
hsa-miR-1254	54
hsa-miR-675	54
hsa-miR-1269	53
hsa-miR-590-3p	53
hsa-miR-328	52
hsa-miR-19a	52
hsa-miR-1299	51
hsa-miR-576-5p	51
hsa-miR-1185	51
hsa-miR-509-3-5p	49
hsa-miR-1255b	48
hsa-miR-133a	48
hsa-miR-942	47
hsa-miR-548j	47
hsa-miR-548aa	47
hsa-miR-146b-3p	47
hsa-miR-2355-3p	46
hsa-miR-3613-5p	45
hsa-miR-378b	44
hsa-miR-501-3p	43
hsa-miR-3909	43
hsa-miR-376a	43
hsa-miR-1271	42
hsa-miR-590-5p	42
hsa-miR-655	42
hsa-miR-1294	41
hsa-miR-377	41
hsa-miR-217	40
hsa-miR-127-5p	39
hsa-miR-3934	39
hsa-miR-874	39
hsa-miR-504	39
hsa-miR-3179	38
hsa-miR-576-3p	37
hsa-miR-769-3p	36
hsa-miR-1180	35
hsa-miR-628-5p	33
hsa-miR-129-3p	33
hsa-miR-548o	33
hsa-miR-548n	33
hsa-miR-548u	32
hsa-miR-324-3p	32
hsa-miR-516b	31
hsa-miR-4326	31
hsa-miR-582-3p	31
hsa-miR-135a	31
hsa-miR-548a-3p	30
hsa-miR-3127	30
hsa-miR-3065-3p	30
hsa-miR-140-5p	30
hsa-miR-1284	29
hsa-miR-1273c	29
hsa-miR-129-5p	28
hsa-miR-3130-3p	28
hsa-miR-371-5p	28
hsa-miR-509-3p	28
hsa-miR-548h	26
hsa-miR-592	26
hsa-miR-671-5p	26
hsa-miR-3174	25
hsa-miR-3158	25
hsa-miR-3154	25
hsa-miR-3131	25
hsa-miR-3605-5p	25
hsa-miR-338-5p	24
hsa-miR-1276	24
hsa-miR-1268	24
hsa-miR-3679-5p	24
hsa-miR-1250	23
hsa-miR-3687	23
hsa-miR-296-3p	22
hsa-miR-323b-3p	22
hsa-miR-206	22
hsa-miR-219-5p	22
hsa-miR-3144-3p	21
hsa-miR-3140	21
hsa-miR-3117	21
hsa-miR-766	21
hsa-miR-3065-5p	21
hsa-miR-3143	20
hsa-miR-3129	20
hsa-miR-508-3p	20
hsa-miR-299-3p	20
hsa-miR-3116	19
hsa-miR-1274a	19
hsa-miR-548w	19
hsa-miR-1247	19
hsa-miR-204	19
hsa-miR-296-5p	18
hsa-miR-501-5p	18
hsa-miR-3164	18
hsa-miR-3162	18
hsa-miR-582-5p	18
hsa-miR-887	18
hsa-miR-651	18
hsa-miR-3138	17
hsa-miR-1262	17
hsa-miR-3614-5p	17
hsa-miR-556-3p	17
hsa-miR-618	16
hsa-miR-500a	16
hsa-miR-3177	16
hsa-miR-3136	16
hsa-miR-1291	16
hsa-miR-219-1-3p	16
hsa-miR-3656	15
hsa-miR-3141	15
hsa-miR-218	15
hsa-miR-1197	15
hsa-miR-3690	15
hsa-miR-190	15
hsa-miR-154	14
hsa-miR-190b	14
hsa-miR-642b	14
hsa-miR-548v	14
hsa-miR-548b-5p	14
hsa-miR-370	14
hsa-miR-3660	13
hsa-miR-147b	13
hsa-miR-496	13
hsa-miR-376b	13
hsa-miR-548x	13
hsa-miR-3200-3p	13
hsa-miR-330-5p	13
hsa-miR-381	13
hsa-miR-665	13
hsa-miR-656	13
hsa-miR-3190	12
hsa-miR-124	12
hsa-miR-3916	12
hsa-miR-372	12
hsa-miR-3677	11
hsa-miR-149	11
hsa-miR-3913	11
hsa-miR-548i	11
hsa-miR-20b	11
hsa-miR-337-3p	11
hsa-miR-873	11
hsa-miR-654-5p	11
hsa-miR-299-5p	11
hsa-miR-3171	10
hsa-miR-3128	10
hsa-miR-3118	10
hsa-miR-1273d	10
hsa-miR-490-3p	10
hsa-miR-550a	10
hsa-miR-3175	9
hsa-miR-3606	9
hsa-miR-3133	9
hsa-miR-3121	9
hsa-miR-1286	9
hsa-miR-1248	9
hsa-miR-4306	9
hsa-miR-671-3p	9
hsa-miR-346	9
hsa-miR-326	9
hsa-miR-3648	8
hsa-miR-1908	8
hsa-miR-3193	8
hsa-miR-3170	8
hsa-miR-491-5p	8
hsa-miR-1275	8
hsa-miR-548t	8
hsa-miR-23c	8
hsa-miR-212	8
hsa-miR-1537	8
hsa-miR-549	8
hsa-miR-383	8
hsa-miR-3912	7
hsa-miR-765	7
hsa-miR-1296	7
hsa-miR-2277-5p	7
hsa-miR-487a	7
hsa-miR-548z	7
hsa-miR-539	7
hsa-miR-320e	7
hsa-miR-1303	7
hsa-miR-509-5p	7
hsa-miR-551a	7
hsa-miR-331-5p	6
hsa-miR-3664	6
hsa-miR-3611	6
hsa-miR-3160	6
hsa-miR-3139	6
hsa-miR-1295	6
hsa-miR-1289	6
hsa-miR-1256	6
hsa-miR-548s	6
hsa-miR-1245	6
hsa-miR-548f	6
hsa-miR-585	6
hsa-miR-216b	6
hsa-miR-3616-3p	6
hsa-miR-3150b	6
hsa-miR-1304	6
hsa-miR-187	6
hsa-miR-3674	5
hsa-miR-3652	5
hsa-miR-3144-5p	5
hsa-miR-935	5
hsa-miR-3620	5
hsa-miR-422a	5
hsa-miR-3917	5
hsa-miR-3910	5
hsa-miR-1227	5
hsa-miR-1226	5
hsa-miR-570	5
hsa-miR-449a	5
hsa-miR-548d-3p	5
hsa-miR-3613-3p	5
hsa-miR-3682	5
hsa-miR-184	5
hsa-miR-3662	4
hsa-miR-499-3p	4
hsa-miR-3195	4
hsa-miR-3191	4
hsa-miR-3173	4
hsa-miR-3609	4
hsa-miR-3149	4
hsa-miR-3939	4
hsa-miR-3120	4
hsa-miR-508-5p	4
hsa-miR-513c	4
hsa-miR-573	4
hsa-miR-3616-5p	4
hsa-miR-139-3p	4
hsa-miR-3202	4
hsa-miR-373	4
hsa-miR-323-5p	4
hsa-miR-653	4
hsa-miR-605	3
hsa-miR-3659	3
hsa-miR-3689a-3p	3
hsa-miR-944	3
hsa-miR-1914	3
hsa-miR-934	3
hsa-miR-1468	3
hsa-miR-3196	3
hsa-miR-3194	3
hsa-miR-3192	3
hsa-miR-3183	3
hsa-miR-3163	3
hsa-miR-431	3
hsa-miR-3923	3
hsa-miR-3130-5p	3
hsa-miR-3200-5p	3
hsa-miR-1249	3
hsa-miR-548p	3
hsa-miR-216a	3
hsa-miR-3126-5p	3
hsa-miR-337-5p	3
hsa-miR-548b-3p	3
hsa-miR-514	3
hsa-miR-511	3
hsa-miR-885-3p	3
hsa-miR-380	3
hsa-miR-1302	3
hsa-miR-876-5p	3
hsa-miR-513a-5p	3
hsa-miR-643	3
hsa-miR-1972	3
hsa-miR-3691	3
hsa-miR-767-3p	2
hsa-miR-3667-3p	2
hsa-miR-3654	2
hsa-miR-153	2
hsa-miR-498	2
hsa-miR-512-3p	2
hsa-miR-3189	2
hsa-miR-450b-3p	2
hsa-miR-3176	2
hsa-miR-542-5p	2
hsa-miR-3157	2
hsa-miR-3940	2
hsa-miR-3134	2
hsa-miR-3921	2
hsa-miR-519d	2
hsa-miR-1257	2
hsa-miR-1273e	2
hsa-miR-1252	2
hsa-miR-513b	2
hsa-miR-548q	2
hsa-miR-548g	2
hsa-miR-1229	2
hsa-miR-580	2
hsa-miR-449b	2
hsa-miR-551b	2
hsa-miR-2278	2
hsa-miR-1976	2
hsa-miR-1179	2
hsa-miR-18b	2
hsa-miR-520a-3p	2
hsa-miR-627	2
hsa-miR-624	2
hsa-miR-3684	2
hsa-miR-3667-5p	1
hsa-miR-616	1
hsa-miR-3676	1
hsa-miR-601	1
hsa-miR-600	1
hsa-miR-34c-3p	1
hsa-miR-3665	1
hsa-miR-1915	1
hsa-miR-937	1
hsa-miR-4284	1
hsa-miR-933	1
hsa-miR-137	1
hsa-miR-1207-5p	1
hsa-miR-492	1
hsa-miR-3198	1
hsa-miR-642a	1
hsa-miR-489	1
hsa-miR-3188	1
hsa-miR-3187	1
hsa-miR-3184	1
hsa-miR-3619	1
hsa-miR-3617	1
hsa-miR-3165	1
hsa-miR-3159	1
hsa-miR-3155	1
hsa-miR-3150	1
hsa-miR-3944	1
hsa-miR-3942	1
hsa-miR-3147	1
hsa-miR-525-5p	1
hsa-miR-3125	1
hsa-miR-3122	1
hsa-miR-3914	1
hsa-miR-3115	1
hsa-miR-518b	1
hsa-miR-3647-5p	1
hsa-miR-517a	1
hsa-miR-491-3p	1
hsa-miR-3647-3p	1
hsa-miR-1273	1
hsa-miR-1270	1
hsa-miR-1258	1
hsa-miR-1244	1
hsa-miR-1233	1
hsa-miR-1228	1
hsa-miR-591	1
hsa-miR-581	1
hsa-miR-579	1
hsa-miR-578	1
hsa-miR-577	1
hsa-miR-545	1
hsa-miR-106a	1
hsa-miR-524-5p	1
hsa-miR-1225-5p	1
hsa-miR-490-5p	1
hsa-miR-2116	1
hsa-miR-2114	1
hsa-miR-34b	1
hsa-miR-1321	1
hsa-miR-663b	1
hsa-miR-515-5p	1
hsa-miR-876-3p	1
hsa-miR-663	1
hsa-miR-2276	1
hsa-miR-658	1
hsa-miR-550b	1
hsa-miR-520a-5p	1
hsa-miR-636	1
hsa-miR-548a-5p	1
hsa-miR-3685	1
hsa-miR-3622a-5p	1
