# Supplementary material for: Differential Expression of miRNAs in Colorectal Cancer: Comparison of Paired Tumor Tissue and Adjacent Normal Mucosa Using High-Throughput Sequencing
Source: PLoS One. 2012 Apr 17;7(4):e34150. doi: 10.1371/journal.pone.0034150 (PMC3328481; doi:10.1371/journal.pone.0034150)
Supplement: Dataset S1 — miR count data for all samples in the study. Output from processed sequencing data aligned to the Homo Sapiens hg18 genome reference using the miRanalyzer tool version 0.2. (ZIP) [file pone.0034150.s006.zip › T8.txt]

name	readCount
hsa-miR-192	1418556
hsa-miR-21	1289474
hsa-let-7f	953091
hsa-let-7a	890530
hsa-let-7b	785722
hsa-miR-320a	191587
hsa-let-7i	180661
hsa-let-7g	168571
hsa-miR-29a	164234
hsa-miR-221	122553
hsa-miR-103	94523
hsa-miR-92a	88225
hsa-miR-200b	70361
hsa-miR-25	58544
hsa-miR-3168	54607
hsa-miR-423-5p	50441
hsa-miR-140-3p	46813
hsa-let-7d	46042
hsa-miR-143	43335
hsa-let-7e	37335
hsa-let-7c	37040
hsa-miR-191	33509
hsa-miR-24	32760
hsa-miR-200a	30084
hsa-miR-200c	29097
hsa-miR-23a	27311
hsa-miR-378	26647
hsa-miR-10a	23310
hsa-miR-30d	21434
hsa-miR-26a	20614
hsa-miR-146b-5p	17816
hsa-miR-27a	17749
hsa-miR-194	14114
hsa-miR-1	13854
hsa-miR-222	12940
hsa-miR-185	12806
hsa-miR-196b	12674
hsa-miR-101	11984
hsa-miR-26b	11826
hsa-miR-203	11174
hsa-miR-148a	11101
hsa-miR-29b	10909
hsa-miR-375	9504
hsa-miR-181a	9287
hsa-miR-27b	8674
hsa-miR-1246	8565
hsa-miR-186	8213
hsa-miR-107	8107
hsa-miR-224	8054
hsa-miR-7	8036
hsa-miR-196a	7809
hsa-miR-181b	7507
hsa-miR-16	6475
hsa-miR-152	5785
hsa-miR-22	5594
hsa-miR-429	5266
hsa-miR-128	4676
hsa-miR-451	4582
hsa-miR-146a	4564
hsa-miR-92b	3868
hsa-miR-452	3850
hsa-miR-181d	3840
hsa-miR-30a	3831
hsa-miR-155	3647
hsa-miR-151-3p	3599
hsa-miR-215	3550
hsa-miR-223	3387
hsa-miR-93	3253
hsa-miR-30e	3124
hsa-miR-125a-5p	3015
hsa-miR-125b	2926
hsa-miR-29c	2748
hsa-miR-98	2708
hsa-miR-23b	2652
hsa-miR-340	2523
hsa-miR-423-3p	2501
hsa-miR-320b	2206
hsa-miR-127-3p	2159
hsa-miR-33a	2093
hsa-miR-142-5p	1964
hsa-miR-99b	1926
hsa-miR-106b	1796
hsa-miR-145	1753
hsa-miR-15a	1721
hsa-miR-744	1631
hsa-miR-17	1624
hsa-miR-95	1616
hsa-miR-424	1400
hsa-miR-330-3p	1379
hsa-miR-1274b	1332
hsa-miR-3182	1323
hsa-miR-99a	1291
hsa-miR-199a-5p	1288
hsa-miR-432	1249
hsa-miR-20a	1226
hsa-miR-141	1196
hsa-miR-28-3p	1157
hsa-miR-369-3p	1097
hsa-miR-660	1094
hsa-miR-503	1089
hsa-miR-15b	1069
hsa-miR-130a	974
hsa-miR-148b	967
hsa-miR-1307	958
hsa-miR-28-5p	948
hsa-miR-495	933
hsa-miR-193a-5p	823
hsa-miR-532-5p	812
hsa-miR-1247	805
hsa-miR-584	801
hsa-miR-497	800
hsa-miR-552	796
hsa-miR-151-5p	776
hsa-miR-425	750
hsa-miR-543	739
hsa-miR-100	725
hsa-miR-19b	715
hsa-miR-382	636
hsa-miR-199b-5p	630
hsa-miR-502-3p	588
hsa-miR-365	588
hsa-miR-126	573
hsa-miR-1261	521
hsa-miR-130b	510
hsa-miR-1277	497
hsa-miR-339-3p	495
hsa-miR-134	490
hsa-miR-374a	486
hsa-miR-335	486
hsa-miR-193b	480
hsa-miR-210	470
hsa-miR-195	445
hsa-miR-374b	442
hsa-miR-320c	424
hsa-miR-34c-5p	408
hsa-miR-629	397
hsa-miR-30c	395
hsa-miR-10b	383
hsa-miR-181c	383
hsa-miR-4286	376
hsa-miR-345	368
hsa-miR-486-5p	364
hsa-miR-708	350
hsa-miR-34a	347
hsa-miR-342-3p	332
hsa-miR-193a-3p	332
hsa-miR-499-5p	332
hsa-miR-1301	319
hsa-miR-2110	317
hsa-miR-361-5p	310
hsa-miR-652	308
hsa-miR-574-5p	288
hsa-miR-362-5p	286
hsa-miR-31	271
hsa-miR-142-3p	271
hsa-miR-320d	270
hsa-miR-4301	269
hsa-miR-433	265
hsa-miR-339-5p	258
hsa-miR-182	255
hsa-miR-421	254
hsa-miR-574-3p	252
hsa-miR-1827	240
hsa-miR-214	224
hsa-miR-379	220
hsa-miR-1269	218
hsa-miR-1274a	211
hsa-miR-96	205
hsa-miR-542-3p	197
hsa-miR-720	193
hsa-miR-144	186
hsa-miR-877	184
hsa-miR-206	182
hsa-miR-3614-3p	176
hsa-miR-363	176
hsa-miR-378c	173
hsa-miR-676	172
hsa-miR-136	170
hsa-miR-485-3p	170
hsa-miR-455-5p	169
hsa-miR-409-3p	169
hsa-miR-342-5p	168
hsa-miR-338-3p	164
hsa-miR-598	163
hsa-miR-483-5p	159
hsa-miR-18a	159
hsa-miR-485-5p	151
hsa-miR-135b	151
hsa-miR-378b	149
hsa-miR-1285	147
hsa-miR-548c-5p	142
hsa-miR-548e	141
hsa-miR-484	139
hsa-miR-1260b	138
hsa-miR-940	138
hsa-miR-188-5p	138
hsa-miR-138	129
hsa-miR-576-3p	127
hsa-miR-30b	127
hsa-miR-331-3p	125
hsa-miR-33b	121
hsa-miR-323-3p	118
hsa-miR-32	115
hsa-miR-409-5p	111
hsa-miR-548k	107
hsa-miR-532-3p	104
hsa-miR-197	101
hsa-miR-3928	99
hsa-miR-487b	99
hsa-miR-1268	99
hsa-miR-132	95
hsa-miR-150	94
hsa-miR-889	94
hsa-miR-183	92
hsa-miR-548d-5p	90
hsa-miR-3131	88
hsa-miR-941	85
hsa-miR-296-3p	84
hsa-miR-376c	84
hsa-miR-146b-3p	83
hsa-miR-3615	80
hsa-miR-589	80
hsa-miR-505	75
hsa-miR-455-3p	74
hsa-miR-760	74
hsa-miR-411	67
hsa-miR-361-3p	64
hsa-miR-501-3p	62
hsa-miR-147b	61
hsa-miR-942	60
hsa-miR-486-3p	60
hsa-miR-625	60
hsa-miR-494	58
hsa-miR-3605-5p	58
hsa-miR-362-3p	58
hsa-miR-127-5p	56
hsa-miR-592	56
hsa-miR-3690	56
hsa-miR-493	54
hsa-miR-671-5p	52
hsa-miR-324-5p	51
hsa-miR-369-5p	51
hsa-miR-1290	50
hsa-miR-450a	50
hsa-miR-450b-5p	49
hsa-miR-454	49
hsa-miR-769-5p	49
hsa-miR-9	48
hsa-miR-3934	48
hsa-miR-654-3p	48
hsa-miR-874	47
hsa-miR-1185	47
hsa-miR-1294	46
hsa-miR-376b	46
hsa-miR-3613-5p	46
hsa-miR-3127	45
hsa-miR-655	45
hsa-miR-19a	45
hsa-miR-1278	44
hsa-miR-324-3p	44
hsa-miR-410	43
hsa-miR-376a	43
hsa-miR-664	43
hsa-miR-642b	42
hsa-miR-1292	42
hsa-miR-582-3p	41
hsa-miR-1323	40
hsa-miR-1287	39
hsa-miR-1255b	38
hsa-miR-1255a	38
hsa-miR-641	38
hsa-miR-125a-3p	37
hsa-miR-329	36
hsa-miR-296-5p	34
hsa-miR-122	34
hsa-miR-576-5p	34
hsa-miR-23c	33
hsa-miR-1254	32
hsa-miR-1266	31
hsa-miR-377	31
hsa-miR-328	30
hsa-miR-1271	29
hsa-miR-548j	29
hsa-miR-139-5p	29
hsa-miR-381	28
hsa-miR-665	28
hsa-miR-3158	27
hsa-miR-3116	27
hsa-miR-1262	27
hsa-miR-548w	27
hsa-miR-422a	26
hsa-miR-2355-3p	26
hsa-miR-1306	26
hsa-miR-3687	26
hsa-miR-548n	25
hsa-miR-323b-3p	24
hsa-miR-4284	24
hsa-miR-3117	24
hsa-miR-675	23
hsa-miR-548a-3p	22
hsa-miR-1291	21
hsa-miR-154	20
hsa-miR-548o	20
hsa-miR-582-5p	20
hsa-miR-1303	20
hsa-miR-501-5p	19
hsa-miR-516b	19
hsa-miR-140-5p	19
hsa-miR-301b	19
hsa-miR-628-5p	18
hsa-miR-3138	18
hsa-miR-3916	18
hsa-miR-2355-5p	18
hsa-miR-887	18
hsa-miR-548l	17
hsa-miR-548b-5p	17
hsa-miR-500a	16
hsa-miR-487a	16
hsa-miR-1275	16
hsa-miR-1248	16
hsa-miR-330-5p	16
hsa-miR-504	16
hsa-miR-3913	15
hsa-miR-548u	15
hsa-miR-217	15
hsa-miR-548b-3p	15
hsa-miR-590-5p	15
hsa-miR-219-1-3p	15
hsa-miR-219-5p	15
hsa-miR-1273d	14
hsa-miR-3130-3p	14
hsa-miR-548i	14
hsa-miR-383	14
hsa-miR-133a	14
hsa-miR-3613-3p	14
hsa-miR-338-5p	13
hsa-miR-1273c	13
hsa-miR-671-3p	13
hsa-miR-3652	12
hsa-miR-190b	12
hsa-miR-3190	12
hsa-miR-3174	12
hsa-miR-3140	12
hsa-miR-769-3p	12
hsa-miR-1284	12
hsa-miR-1249	12
hsa-miR-548h	12
hsa-miR-873	12
hsa-miR-299-3p	12
hsa-miR-1180	12
hsa-miR-3677	11
hsa-miR-483-3p	11
hsa-miR-3129	11
hsa-miR-1299	11
hsa-miR-3614-5p	11
hsa-miR-3679-5p	11
hsa-miR-299-5p	11
hsa-miR-301a	11
hsa-miR-326	11
hsa-miR-935	10
hsa-miR-3154	10
hsa-miR-3145	10
hsa-miR-577	10
hsa-miR-370	10
hsa-miR-1197	10
hsa-miR-651	10
hsa-miR-550a	10
hsa-miR-765	9
hsa-miR-1295	9
hsa-miR-548z	9
hsa-miR-1245	9
hsa-miR-548aa	9
hsa-miR-212	9
hsa-miR-590-3p	9
hsa-miR-618	8
hsa-miR-3662	8
hsa-miR-3192	8
hsa-miR-3141	8
hsa-miR-766	8
hsa-miR-549	8
hsa-miR-3202	8
hsa-miR-1973	8
hsa-miR-190	8
hsa-miR-3648	7
hsa-miR-496	7
hsa-miR-1468	7
hsa-miR-3177	7
hsa-miR-3176	7
hsa-miR-3121	7
hsa-miR-491-5p	7
hsa-miR-3909	7
hsa-miR-548t	7
hsa-miR-548p	7
hsa-miR-1244	7
hsa-miR-218	7
hsa-miR-337-3p	7
hsa-miR-654-5p	7
hsa-miR-449a	7
hsa-miR-323-5p	7
hsa-miR-3654	6
hsa-miR-3162	6
hsa-miR-3152	6
hsa-miR-3134	6
hsa-miR-129-5p	6
hsa-miR-1270	6
hsa-miR-573	6
hsa-miR-337-5p	6
hsa-miR-320e	6
hsa-miR-548d-3p	6
hsa-miR-3150b	6
hsa-miR-509-3p	6
hsa-miR-551a	6
hsa-miR-1179	6
hsa-miR-184	6
hsa-miR-3146	5
hsa-miR-431	5
hsa-miR-1273e	5
hsa-miR-548f	5
hsa-miR-1537	5
hsa-miR-539	5
hsa-miR-511	5
hsa-miR-1304	5
hsa-miR-556-3p	5
hsa-miR-331-5p	4
hsa-miR-944	4
hsa-miR-1908	4
hsa-miR-3193	4
hsa-miR-3160	4
hsa-miR-3940	4
hsa-miR-3133	4
hsa-miR-3124	4
hsa-miR-3912	4
hsa-miR-129-3p	4
hsa-miR-2277-5p	4
hsa-miR-1289	4
hsa-miR-1286	4
hsa-miR-1273	4
hsa-miR-3200-5p	4
hsa-miR-1250	4
hsa-miR-548s	4
hsa-miR-106a	4
hsa-miR-1302	4
hsa-miR-3660	3
hsa-miR-3653	3
hsa-miR-4298	3
hsa-miR-3610	3
hsa-miR-3170	3
hsa-miR-3165	3
hsa-miR-3161	3
hsa-miR-3942	3
hsa-miR-3136	3
hsa-miR-3910	3
hsa-miR-762	3
hsa-miR-1296	3
hsa-miR-517a	3
hsa-miR-1257	3
hsa-miR-548v	3
hsa-miR-371-5p	3
hsa-miR-570	3
hsa-miR-509-3-5p	3
hsa-miR-216b	3
hsa-miR-4306	3
hsa-miR-139-3p	3
hsa-miR-380	3
hsa-miR-34b	3
hsa-miR-3607-5p	3
hsa-miR-2276	3
hsa-miR-1972	3
hsa-miR-627	3
hsa-miR-3622a-5p	3
hsa-miR-3682	3
hsa-miR-3678-3p	3
hsa-miR-3676	2
hsa-miR-3661	2
hsa-miR-1224-5p	2
hsa-miR-153	2
hsa-miR-3144-5p	2
hsa-miR-936	2
hsa-miR-3198	2
hsa-miR-642a	2
hsa-miR-3144-3p	2
hsa-miR-512-3p	2
hsa-miR-450b-3p	2
hsa-miR-3617	2
hsa-miR-3611	2
hsa-miR-3173	2
hsa-miR-3944	2
hsa-miR-3143	2
hsa-miR-525-5p	2
hsa-miR-3936	2
hsa-miR-3139	2
hsa-miR-3925	2
hsa-miR-3122	2
hsa-miR-3911	2
hsa-miR-508-3p	2
hsa-miR-3647-3p	2
hsa-miR-1276	2
hsa-miR-3130-5p	2
hsa-miR-1260	2
hsa-miR-1252	2
hsa-miR-548x	2
hsa-miR-548q	2
hsa-miR-1229	2
hsa-miR-1227	2
hsa-miR-585	2
hsa-miR-20b	2
hsa-miR-579	2
hsa-miR-3126-5p	2
hsa-miR-559	2
hsa-miR-135a	2
hsa-miR-663b	2
hsa-miR-551b	2
hsa-miR-2278	2
hsa-miR-656	2
hsa-miR-1976	2
hsa-miR-520a-3p	2
hsa-miR-622	2
hsa-miR-3688	2
hsa-miR-3684	2
hsa-miR-187	2
hsa-miR-516a-5p	1
hsa-miR-616	1
hsa-miR-3674	1
hsa-miR-603	1
hsa-miR-601	1
hsa-miR-3659	1
hsa-miR-147	1
hsa-miR-512-5p	1
hsa-miR-939	1
hsa-miR-937	1
hsa-miR-1909	1
hsa-miR-1207-5p	1
hsa-miR-3199	1
hsa-miR-492	1
hsa-miR-3196	1
hsa-miR-3195	1
hsa-miR-3191	1
hsa-miR-3187	1
hsa-miR-3184	1
hsa-miR-3179	1
hsa-miR-3175	1
hsa-miR-542-5p	1
hsa-miR-3609	1
hsa-miR-3606	1
hsa-miR-520c-3p	1
hsa-miR-3180-3p	1
hsa-miR-3159	1
hsa-miR-3155	1
hsa-miR-3153	1
hsa-miR-3150	1
hsa-miR-3941	1
hsa-miR-3939	1
hsa-miR-3135	1
hsa-miR-3128	1
hsa-miR-3125	1
hsa-miR-3115	1
hsa-miR-518b	1
hsa-miR-3065-5p	1
hsa-miR-491-3p	1
hsa-miR-1280	1
hsa-miR-3065-3p	1
hsa-miR-2277-3p	1
hsa-miR-1256	1
hsa-miR-1243	1
hsa-miR-211	1
hsa-miR-204	1
hsa-miR-202	1
hsa-miR-544	1
hsa-miR-4326	1
hsa-miR-524-5p	1
hsa-miR-1225-5p	1
hsa-miR-3663-5p	1
hsa-miR-490-5p	1
hsa-miR-490-3p	1
hsa-miR-3605-3p	1
hsa-miR-3186-3p	1
hsa-miR-449c	1
hsa-miR-346	1
hsa-miR-509-5p	1
hsa-miR-876-3p	1
hsa-miR-668	1
hsa-miR-663	1
hsa-miR-653	1
hsa-miR-650	1
hsa-miR-520a-5p	1
hsa-miR-643	1
hsa-miR-636	1
hsa-miR-18b	1
hsa-miR-632	1
hsa-miR-3691	1
hsa-miR-548a-5p	1
hsa-miR-3680	1
