# Supplementary material for: Differential Expression of miRNAs in Colorectal Cancer: Comparison of Paired Tumor Tissue and Adjacent Normal Mucosa Using High-Throughput Sequencing
Source: PLoS One. 2012 Apr 17;7(4):e34150. doi: 10.1371/journal.pone.0034150 (PMC3328481; doi:10.1371/journal.pone.0034150)
Supplement: Dataset S1 — miR count data for all samples in the study. Output from processed sequencing data aligned to the Homo Sapiens hg18 genome reference using the miRanalyzer tool version 0.2. (ZIP) [file pone.0034150.s006.zip › TargetsPaired.txt]

files	group	description
T2.txt	Ac	Tumor sample 2
T3.txt	Ac	Tumor sample 3
T4.txt	Ac	Tumor sample 4
T5.txt	Ac	Tumor sample 5
T6.txt	Ac	Tumor sample 6
T7.txt	Ac	Tumor sample 7
T8.txt	Ac	Tumor sample 8
N2.txt	No	Normal sample 2
N3.txt	No	Normal sample 3
N4.txt	No	Normal sample 4
N5.txt	No	Normal sample 5
N6.txt	No	Normal sample 6
N7.txt	No	Normal sample 7
N8.txt	No	Normal sample 8
